# Supplementary material for: trans-Dichloridobis[tris­(4-meth­oxy­lphen­yl)phosphane-κP]platinum(II) acetone disolvate
Source: Acta Crystallogr Sect E Struct Rep Online. 2012 Nov 14;68(Pt 12):m1475. doi: 10.1107/S1600536812045643 (PMC3588736; doi:10.1107/S1600536812045643)
Supplement: Supplementary file 1 [file e-68-m1475-sup1.cif]

##############################################################################
#                                                                            #
# This CIF contains the data in a paper accepted for publication in          #
# Acta Crystallographica Section E. It conforms to the requirements of       #
# Notes for Authors for Acta Crystallographica Section E, and has been       #
# peer reviewed under the auspices of the IUCr Commission on Journals.       #
#                                                                            #
# Full details of the Crystallographic Information File format               #
# are given in the paper "The Crystallographic Information File (CIF):       #
# a New Standard Archive File for Crystallography" by S. R. Hall, F. H.      #
# Allen and I. D. Brown [Acta Cryst. (1991), A47, 655-685].                  #
#                                                                            #
# The current version of the core CIF dictionary is obtainable from          #
# ftp://ftp.iucr.org/pub/cif_core.dic.                                       #
#                                                                            #
# Software is freely available for graphical display of the structure(s)     #
# in this CIF. For information consult the CIF software page                 #
# http://www.iucr.org/resources/cif/software.                                #
#                                                                            #
# This file may be used for bona fide research purposes within the           #
# scientific community so long as proper attribution is given to the journal # 
# article from which it was obtained.                                        #
#                                                                            #
##############################################################################
data_global
_audit_creation_method     'WinGX routine CIF_UPDATE'
_audit_conform_dict_name     cif_core.dic
_audit_conform_dict_version     2.4
_journal_data_validation_number     ?
_journal_date_recd_electronic     2012-10-24
_journal_date_accepted     2012-11-05
_journal_name_full     'Acta Crystallographica, Section E'
_journal_year     2012
_journal_volume     68
_journal_issue     12
_journal_page_first     m1475
_journal_page_last     m1475
_journal_paper_category     QM
_journal_paper_doi     10.1107/S1600536812045643
_journal_coeditor_code     CV5352
_publ_contact_author_name     'Muller, Alfred'
_publ_contact_author_address
;
Research Centre for Synthesis and Catalysis
Department of Chemistry
University of Johannesburg (APK Campus)
PO Box 524
Auckland Park
Johannesburg
2006
South Africa
;
_publ_contact_author_email     'mullera@uj.ac.za'
_publ_contact_author_fax     '+27-11-559 2819'
_publ_contact_author_phone     '+27-11-559 2359'
_publ_section_title
;\
<i>trans</i>-Dichloridobis[tris(4-methoxylphenyl)phosphane-\k<i>P</i>]\
platinum(II) acetone disolvate
;
loop_
    _publ_author_name
    _publ_author_footnote
    _publ_author_address
    'Muller, Alfred' .
;
Research Centre for Synthesis and Catalysis
Department of Chemistry
University of Johannesburg (APK Campus)
PO Box 524
Auckland Park
Johannesburg
2006
South Africa
;
data_I
_audit_creation_method     'WinGX routine CIF_UPDATE'
_chemical_name_systematic
;
<i>trans</i>-Dichloridobis[tris(4-methoxylphenyl)phosphane-
\k<i>P</i>]platinum(II) acetone disolvate
;
_chemical_formula_moiety     'C42 H42 Cl2 O6 P2 Pt, 2(C3 H6 O)'
_chemical_formula_sum     'C48 H54 Cl2 O8 P2 Pt'
_chemical_formula_iupac     '[Pt Cl2 (C21 H21 O3 P)2], 2C3 H6 O'
_chemical_formula_weight     1086.84
_space_group_crystal_system     triclinic
_space_group_name_H-M_alt     'P -1'
_space_group_name_Hall     '-P 1'
loop_
    _symmetry_equiv_pos_as_xyz
    'x, y, z'
    '-x, -y, -z'
_cell_length_a     10.4860(10)
_cell_length_b     11.0360(11)
_cell_length_c     11.3630(11)
_cell_angle_alpha     85.787(2)
_cell_angle_beta     63.924(2)
_cell_angle_gamma     78.370(2)
_cell_volume     1156.70(19)
_cell_formula_units_Z     1
_cell_measurement_reflns_used     9903
_cell_measurement_theta_min     2.2
_cell_measurement_theta_max     32.65
_cell_measurement_temperature     100(2)
_exptl_crystal_description     rectangle
_exptl_crystal_colour     colourless
_exptl_crystal_size_max     0.19
_exptl_crystal_size_mid     0.13
_exptl_crystal_size_min     0.11
_exptl_crystal_density_diffrn     1.56
_exptl_crystal_density_method     'not measured'
_exptl_crystal_F_000     548
_exptl_absorpt_coefficient_mu     3.27
_exptl_absorpt_correction_type     multi-scan
_exptl_absorpt_process_details
;
(SADABS; Bruker, 2008)
;
_exptl_absorpt_correction_T_min     0.6786
_exptl_absorpt_correction_T_max     0.7457
_exptl_special_details
;
The intensity data was collected on a Bruker Apex DUO 4 K CCD diffractometer
using an exposure time of 20 s/frame. A total of 2352 frames were collected
with a frame width of 0.5\% covering up to \q = 28.66\% with 99.3%
completeness accomplished.
;
_diffrn_ambient_temperature     100(2)
_diffrn_radiation_type     MoK\a
_diffrn_radiation_wavelength     0.71069
_diffrn_radiation_monochromator     graphite
_diffrn_measurement_device_type     'Bruker APEX DUO 4K CCD'
_diffrn_measurement_method     '\f and \w scans'
_diffrn_detector_area_resol_mean     8.4
_diffrn_reflns_number     31470
_diffrn_reflns_av_R_equivalents     0.0422
_diffrn_reflns_theta_min     1.88
_diffrn_reflns_theta_max     28.41
_diffrn_reflns_theta_full     28.41
_diffrn_measured_fraction_theta_max     0.998
_diffrn_measured_fraction_theta_full     0.998
_diffrn_reflns_limit_h_min     -13
_diffrn_reflns_limit_h_max     14
_diffrn_reflns_limit_k_min     -14
_diffrn_reflns_limit_k_max     14
_diffrn_reflns_limit_l_min     -15
_diffrn_reflns_limit_l_max     15
_diffrn_standards_number     0
_diffrn_standards_interval_count     0
_diffrn_standards_interval_time     0
_diffrn_standards_decay_%     0
_refine_special_details
;
Refinement of <i>F</i>^2^ against ALL reflections. The weighted <i>R</i>-factor
<i>wR</i> and goodness of fit <i>S</i> are based on <i>F</i>^2^, conventional
<i>R</i>-factors <i>R</i> are based on <i>F</i>, with <i>F</i> set to zero for
negative <i>F</i>^2^. The threshold expression of <i>F</i>^2^ >
\s(<i>F</i>^2^) is used only for calculating <i>R</i>-factors(gt) <i>etc</i>.
and is not relevant to the choice of reflections for refinement.
<i>R</i>-factors based on <i>F</i>^2^ are statistically about twice as large
as those based on <i>F</i>, and <i>R</i>- factors based on ALL data will be
even larger.
;
_reflns_number_total     5799
_reflns_number_gt     5763
_reflns_threshold_expression     I>2sigma(I)
_refine_ls_structure_factor_coef     Fsqd
_refine_ls_matrix_type     full
_refine_ls_R_factor_all     0.0194
_refine_ls_R_factor_gt     0.019
_refine_ls_wR_factor_ref     0.0401
_refine_ls_goodness_of_fit_ref     1.041
_refine_ls_restrained_S_all     1.041
_refine_ls_number_reflns     5799
_refine_ls_number_parameters     282
_refine_ls_number_restraints     0
_refine_ls_hydrogen_treatment     constr
_refine_ls_weighting_scheme     calc
_refine_ls_weighting_details
         'calc w=1/[\s^2^(Fo^2^)+(0.0160P)^2^+0.4415P] where P=(Fo^2^+2Fc^2^)/3'
_atom_sites_solution_hydrogens     geom
_atom_sites_solution_primary     direct
_atom_sites_solution_secondary     difmap
_refine_ls_shift/su_max     0.001
_refine_ls_shift/su_mean     0
_refine_diff_density_max     0.679
_refine_diff_density_min     -0.508
_refine_ls_extinction_method     none
loop_
    _atom_type_symbol
    _atom_type_description
    _atom_type_scat_dispersion_real
    _atom_type_scat_dispersion_imag
    _atom_type_scat_source
    C C 0.0033 0.0016 'International Tables Vol C Tables 4.2.6.8 and 6.1.1.4'
    H H 0 0 'International Tables Vol C Tables 4.2.6.8 and 6.1.1.4'
    O O 0.0106 0.006 'International Tables Vol C Tables 4.2.6.8 and 6.1.1.4'
    P P 0.1023 0.0942 'International Tables Vol C Tables 4.2.6.8 and 6.1.1.4'
    Cl Cl 0.1484 0.1585 'International Tables Vol C Tables 4.2.6.8 and 6.1.1.4'
    Pt Pt -1.7033 8.3905 'International Tables Vol C Tables 4.2.6.8 and 6.1.1.4'
_computing_data_collection     'APEX2 (Bruker, 2011)'
_computing_cell_refinement     'SAINT (Bruker, 2008)'
_computing_data_reduction     'SAINT and XPREP (Bruker, 2008)'
_computing_structure_solution     'SIR97 (Altomare <i>et al.</i>, 1999)'
_computing_structure_refinement     'SHELXL97 (Sheldrick, 2008)'
_computing_molecular_graphics     'DIAMOND (Brandenburg & Putz, 2005)'
_computing_publication_material
                            'publCIF (Westrip, 2010) and WinGX (Farrugia, 2012)'
loop_
    _atom_site_type_symbol
    _atom_site_label
    _atom_site_fract_x
    _atom_site_fract_y
    _atom_site_fract_z
    _atom_site_U_iso_or_equiv
    _atom_site_adp_type
    _atom_site_calc_flag
    _atom_site_refinement_flags
    _atom_site_occupancy
    _atom_site_disorder_assembly
    _atom_site_disorder_group
    Pt Pt1 0.5 0.5 0.5 0.00927(3) Uani d S 1 . .
    Cl Cl1 0.52266(5) 0.28766(4) 0.49934(4) 0.01424(9) Uani d . 1 . .
    P P1 0.49557(5) 0.49994(4) 0.29769(5) 0.01069(9) Uani d . 1 . .
    O O2 0.31108(15) 0.97824(13) 0.08244(15) 0.0210(3) Uani d . 1 . .
    O O3 0.06877(15) 0.21272(14) 0.30254(14) 0.0212(3) Uani d . 1 . .
    O O1 1.08770(15) 0.32059(15) -0.12406(14) 0.0225(3) Uani d . 1 . .
    O O1S 0.08106(17) 0.10043(16) 0.63614(17) 0.0353(4) Uani d . 1 . .
    C C20 0.4006(2) 0.32915(18) 0.19434(19) 0.0146(4) Uani d . 1 . .
    H H20 0.4908 0.3216 0.1189 0.017 Uiso calc R 1 . .
    C C6 0.7760(2) 0.35873(19) 0.1910(2) 0.0190(4) Uani d . 1 . .
    H H6 0.7519 0.3277 0.2769 0.023 Uiso calc R 1 . .
    C C19 0.2972(2) 0.26563(18) 0.1987(2) 0.0174(4) Uani d . 1 . .
    H H19 0.3177 0.2136 0.1272 0.021 Uiso calc R 1 . .
    C C18 0.1634(2) 0.27795(18) 0.3078(2) 0.0153(4) Uani d . 1 . .
    C C5 0.9129(2) 0.3196(2) 0.0926(2) 0.0220(5) Uani d . 1 . .
    H H5 0.9821 0.2622 0.1112 0.026 Uiso calc R 1 . .
    C C17 0.1346(2) 0.35162(18) 0.4140(2) 0.0160(4) Uani d . 1 . .
    H H17 0.0441 0.3598 0.4891 0.019 Uiso calc R 1 . .
    C C1 0.67224(19) 0.44348(17) 0.16598(18) 0.0128(4) Uani d . 1 . .
    C C8 0.43388(19) 0.64708(17) 0.23846(18) 0.0123(4) Uani d . 1 . .
    C C3 0.8488(2) 0.44858(19) -0.06024(19) 0.0165(4) Uani d . 1 . .
    H H3 0.8737 0.4804 -0.1459 0.02 Uiso calc R 1 . .
    C C15 0.37324(19) 0.40419(17) 0.29972(18) 0.0124(4) Uani d . 1 . .
    C C12 0.4759(2) 0.84717(19) 0.14382(19) 0.0171(4) Uani d . 1 . .
    H H12 0.5356 0.9077 0.1135 0.02 Uiso calc R 1 . .
    C C11 0.3432(2) 0.86913(18) 0.13752(19) 0.0149(4) Uani d . 1 . .
    C C16 0.2402(2) 0.41291(18) 0.40867(19) 0.0141(4) Uani d . 1 . .
    H H16 0.221 0.4624 0.4817 0.017 Uiso calc R 1 . .
    C C10 0.2547(2) 0.78264(19) 0.1844(2) 0.0183(4) Uani d . 1 . .
    H H10 0.1631 0.7982 0.1827 0.022 Uiso calc R 1 . .
    C C7 1.1264(2) 0.3620(2) -0.2550(2) 0.0215(4) Uani d . 1 . .
    H H7A 1.0643 0.3361 -0.2886 0.032 Uiso calc R 1 . .
    H H7B 1.2276 0.326 -0.3104 0.032 Uiso calc R 1 . .
    H H7C 1.1137 0.4525 -0.2561 0.032 Uiso calc R 1 . .
    C C4 0.9497(2) 0.36409(18) -0.03364(19) 0.0158(4) Uani d . 1 . .
    C C1S 0.2096(2) 0.0584(2) 0.5897(2) 0.0253(5) Uani d . 1 . .
    C C9 0.3009(2) 0.67246(18) 0.2342(2) 0.0164(4) Uani d . 1 . .
    H H9 0.2397 0.613 0.2661 0.02 Uiso calc R 1 . .
    C C14 0.1812(2) 0.9985(2) 0.0649(2) 0.0245(5) Uani d . 1 . .
    H H14A 0.1845 0.9306 0.0121 0.037 Uiso calc R 1 . .
    H H14B 0.1726 1.0769 0.0201 0.037 Uiso calc R 1 . .
    H H14C 0.0975 1.002 0.1507 0.037 Uiso calc R 1 . .
    C C2 0.7115(2) 0.48623(19) 0.03891(19) 0.0165(4) Uani d . 1 . .
    H H2 0.6423 0.5428 0.0196 0.02 Uiso calc R 1 . .
    C C13 0.5205(2) 0.73802(18) 0.19384(19) 0.0151(4) Uani d . 1 . .
    H H13 0.6107 0.7241 0.1982 0.018 Uiso calc R 1 . .
    C C21 -0.0678(2) 0.2190(2) 0.4155(2) 0.0253(5) Uani d . 1 . .
    H H21A -0.0516 0.1871 0.4915 0.038 Uiso calc R 1 . .
    H H21B -0.126 0.169 0.3992 0.038 Uiso calc R 1 . .
    H H21C -0.119 0.3052 0.4327 0.038 Uiso calc R 1 . .
    C C2S 0.2949(3) 0.0285(2) 0.4466(2) 0.0388(7) Uani d . 1 . .
    H H2S1 0.2289 0.0343 0.4057 0.058 Uiso calc R 1 . .
    H H2S2 0.3517 -0.0557 0.4346 0.058 Uiso calc R 1 . .
    H H2S3 0.3602 0.0873 0.4056 0.058 Uiso calc R 1 . .
    C C3S 0.2896(3) 0.0339(2) 0.6725(3) 0.0385(6) Uani d . 1 . .
    H H3S1 0.2234 0.0597 0.7632 0.058 Uiso calc R 1 . .
    H H3S2 0.3685 0.0805 0.6393 0.058 Uiso calc R 1 . .
    H H3S3 0.3295 -0.0548 0.6693 0.058 Uiso calc R 1 . .
loop_
    _atom_site_aniso_label
    _atom_site_aniso_U_11
    _atom_site_aniso_U_22
    _atom_site_aniso_U_33
    _atom_site_aniso_U_12
    _atom_site_aniso_U_13
    _atom_site_aniso_U_23
    Pt1 0.00961(5) 0.00951(5) 0.00805(5) -0.00186(3) -0.00334(4) 0.00087(4)
    Cl1 0.0185(2) 0.0105(2) 0.0130(2) -0.00282(17) -0.00628(18) 0.00104(17)
    P1 0.0110(2) 0.0113(2) 0.0095(2) -0.00231(18) -0.00417(18) 0.00079(18)
    O2 0.0229(7) 0.0151(7) 0.0244(8) -0.0027(6) -0.0113(6) 0.0078(6)
    O3 0.0204(7) 0.0245(8) 0.0227(8) -0.0114(6) -0.0098(6) -0.0001(6)
    O1 0.0129(7) 0.0352(9) 0.0120(7) 0.0017(6) -0.0010(6) -0.0017(6)
    O1S 0.0215(8) 0.0367(10) 0.0382(10) -0.0019(7) -0.0049(8) -0.0059(8)
    C20 0.0154(9) 0.0151(10) 0.0121(9) -0.0033(7) -0.0050(8) 0.0009(7)
    C6 0.0204(10) 0.0200(11) 0.0131(10) 0.0004(8) -0.0062(8) 0.0029(8)
    C19 0.0227(10) 0.0158(10) 0.0157(10) -0.0039(8) -0.0097(8) -0.0013(8)
    C18 0.0174(9) 0.0133(9) 0.0196(10) -0.0060(7) -0.0113(8) 0.0048(8)
    C5 0.0180(10) 0.0261(12) 0.0160(10) 0.0057(8) -0.0062(8) 0.0004(9)
    C17 0.0145(9) 0.0168(10) 0.0165(10) -0.0039(7) -0.0065(8) 0.0018(8)
    C1 0.0114(8) 0.0132(9) 0.0135(9) -0.0038(7) -0.0043(7) -0.0004(7)
    C8 0.0136(9) 0.0129(9) 0.0097(9) -0.0014(7) -0.0048(7) 0.0007(7)
    C3 0.0174(9) 0.0199(10) 0.0092(9) -0.0028(8) -0.0034(8) 0.0004(8)
    C15 0.0131(8) 0.0116(9) 0.0133(9) -0.0029(7) -0.0066(7) 0.0024(7)
    C12 0.0192(10) 0.0166(10) 0.0160(10) -0.0074(8) -0.0070(8) 0.0026(8)
    C11 0.0179(9) 0.0131(9) 0.0112(9) -0.0006(7) -0.0050(8) 0.0004(7)
    C16 0.0160(9) 0.0140(9) 0.0125(9) -0.0027(7) -0.0062(8) -0.0002(7)
    C10 0.0152(9) 0.0177(10) 0.0228(11) -0.0028(8) -0.0098(8) 0.0040(8)
    C7 0.0166(10) 0.0268(12) 0.0142(10) -0.0046(8) 0.0001(8) -0.0028(9)
    C4 0.0121(9) 0.0187(10) 0.0141(10) -0.0024(7) -0.0030(8) -0.0037(8)
    C1S 0.0250(11) 0.0141(10) 0.0307(13) -0.0049(9) -0.0064(10) 0.0028(9)
    C9 0.0158(9) 0.0147(10) 0.0182(10) -0.0055(8) -0.0065(8) 0.0043(8)
    C14 0.0261(11) 0.0195(11) 0.0297(12) 0.0009(9) -0.0167(10) 0.0052(9)
    C2 0.0147(9) 0.0192(10) 0.0144(10) -0.0003(8) -0.0064(8) 0.0008(8)
    C13 0.0156(9) 0.0166(10) 0.0133(9) -0.0043(8) -0.0060(8) 0.0003(8)
    C21 0.0204(10) 0.0275(12) 0.0306(13) -0.0112(9) -0.0108(10) 0.0027(10)
    C2S 0.0381(14) 0.0278(14) 0.0300(14) 0.0102(11) -0.0042(11) 0.0084(11)
    C3S 0.0387(14) 0.0326(14) 0.0456(16) -0.0033(11) -0.0208(13) -0.0010(12)
_geom_special_details
;
All e.s.d.'s (except the e.s.d. in the dihedral angle between two l.s. planes)
are estimated using the full covariance matrix. The cell e.s.d.'s are taken
into account individually in the estimation of e.s.d.'s in distances, angles
and torsion angles; correlations between e.s.d.'s in cell parameters are only
used when they are defined by crystal symmetry. An approximate (isotropic)
treatment of cell e.s.d.'s is used for estimating e.s.d.'s involving l.s.
planes.
;
loop_
    _geom_bond_atom_site_label_1
    _geom_bond_atom_site_label_2
    _geom_bond_site_symmetry_2
    _geom_bond_distance
    _geom_bond_publ_flag
    Pt1 Cl1 2_666 2.3075(5) ?
    Pt1 Cl1 . 2.3075(5) ?
    Pt1 P1 . 2.3196(5) ?
    Pt1 P1 2_666 2.3197(5) ?
    P1 C15 . 1.8110(19) ?
    P1 C1 . 1.8151(19) ?
    P1 C8 . 1.8185(19) ?
    O2 C11 . 1.366(2) ?
    O2 C14 . 1.433(2) ?
    O3 C18 . 1.361(2) ?
    O3 C21 . 1.435(3) ?
    O1 C4 . 1.366(2) ?
    O1 C7 . 1.426(2) ?
    O1S C1S . 1.212(3) ?
    C20 C19 . 1.386(3) ?
    C20 C15 . 1.397(3) ?
    C20 H20 . 0.95 ?
    C6 C5 . 1.381(3) ?
    C6 C1 . 1.401(3) ?
    C6 H6 . 0.95 ?
    C19 C18 . 1.394(3) ?
    C19 H19 . 0.95 ?
    C18 C17 . 1.391(3) ?
    C5 C4 . 1.390(3) ?
    C5 H5 . 0.95 ?
    C17 C16 . 1.387(3) ?
    C17 H17 . 0.95 ?
    C1 C2 . 1.390(3) ?
    C8 C9 . 1.388(3) ?
    C8 C13 . 1.406(3) ?
    C3 C2 . 1.384(3) ?
    C3 C4 . 1.386(3) ?
    C3 H3 . 0.95 ?
    C15 C16 . 1.390(3) ?
    C12 C13 . 1.378(3) ?
    C12 C11 . 1.396(3) ?
    C12 H12 . 0.95 ?
    C11 C10 . 1.380(3) ?
    C16 H16 . 0.95 ?
    C10 C9 . 1.391(3) ?
    C10 H10 . 0.95 ?
    C7 H7A . 0.98 ?
    C7 H7B . 0.98 ?
    C7 H7C . 0.98 ?
    C1S C3S . 1.492(3) ?
    C1S C2S . 1.495(3) ?
    C9 H9 . 0.95 ?
    C14 H14A . 0.98 ?
    C14 H14B . 0.98 ?
    C14 H14C . 0.98 ?
    C2 H2 . 0.95 ?
    C13 H13 . 0.95 ?
    C21 H21A . 0.98 ?
    C21 H21B . 0.98 ?
    C21 H21C . 0.98 ?
    C2S H2S1 . 0.98 ?
    C2S H2S2 . 0.98 ?
    C2S H2S3 . 0.98 ?
    C3S H3S1 . 0.98 ?
    C3S H3S2 . 0.98 ?
    C3S H3S3 . 0.98 ?
loop_
    _geom_angle_atom_site_label_1
    _geom_angle_atom_site_label_2
    _geom_angle_atom_site_label_3
    _geom_angle_site_symmetry_1
    _geom_angle_site_symmetry_3
    _geom_angle
    _geom_angle_publ_flag
    Cl1 Pt1 Cl1 2_666 . 180.0000(10) ?
    Cl1 Pt1 P1 2_666 . 91.984(16) ?
    Cl1 Pt1 P1 . . 88.016(16) ?
    Cl1 Pt1 P1 2_666 2_666 88.016(16) ?
    Cl1 Pt1 P1 . 2_666 91.984(16) ?
    P1 Pt1 P1 . 2_666 180 ?
    C15 P1 C1 . . 107.86(9) ?
    C15 P1 C8 . . 103.27(8) ?
    C1 P1 C8 . . 103.77(9) ?
    C15 P1 Pt1 . . 110.80(6) ?
    C1 P1 Pt1 . . 112.70(6) ?
    C8 P1 Pt1 . . 117.60(6) ?
    C11 O2 C14 . . 116.83(16) ?
    C18 O3 C21 . . 117.38(16) ?
    C4 O1 C7 . . 116.81(15) ?
    C19 C20 C15 . . 120.62(18) ?
    C19 C20 H20 . . 119.7 ?
    C15 C20 H20 . . 119.7 ?
    C5 C6 C1 . . 120.95(18) ?
    C5 C6 H6 . . 119.5 ?
    C1 C6 H6 . . 119.5 ?
    C20 C19 C18 . . 120.17(18) ?
    C20 C19 H19 . . 119.9 ?
    C18 C19 H19 . . 119.9 ?
    O3 C18 C17 . . 124.15(18) ?
    O3 C18 C19 . . 115.85(18) ?
    C17 C18 C19 . . 119.99(18) ?
    C6 C5 C4 . . 120.14(18) ?
    C6 C5 H5 . . 119.9 ?
    C4 C5 H5 . . 119.9 ?
    C16 C17 C18 . . 118.99(18) ?
    C16 C17 H17 . . 120.5 ?
    C18 C17 H17 . . 120.5 ?
    C2 C1 C6 . . 117.78(17) ?
    C2 C1 P1 . . 121.60(14) ?
    C6 C1 P1 . . 120.56(15) ?
    C9 C8 C13 . . 117.93(17) ?
    C9 C8 P1 . . 121.10(14) ?
    C13 C8 P1 . . 120.97(14) ?
    C2 C3 C4 . . 119.52(18) ?
    C2 C3 H3 . . 120.2 ?
    C4 C3 H3 . . 120.2 ?
    C16 C15 C20 . . 118.19(17) ?
    C16 C15 P1 . . 117.96(14) ?
    C20 C15 P1 . . 123.68(15) ?
    C13 C12 C11 . . 120.23(18) ?
    C13 C12 H12 . . 119.9 ?
    C11 C12 H12 . . 119.9 ?
    O2 C11 C10 . . 124.34(17) ?
    O2 C11 C12 . . 115.70(17) ?
    C10 C11 C12 . . 119.96(18) ?
    C17 C16 C15 . . 122.03(18) ?
    C17 C16 H16 . . 119 ?
    C15 C16 H16 . . 119 ?
    C11 C10 C9 . . 119.42(18) ?
    C11 C10 H10 . . 120.3 ?
    C9 C10 H10 . . 120.3 ?
    O1 C7 H7A . . 109.5 ?
    O1 C7 H7B . . 109.5 ?
    H7A C7 H7B . . 109.5 ?
    O1 C7 H7C . . 109.5 ?
    H7A C7 H7C . . 109.5 ?
    H7B C7 H7C . . 109.5 ?
    O1 C4 C3 . . 124.33(18) ?
    O1 C4 C5 . . 115.86(17) ?
    C3 C4 C5 . . 119.80(18) ?
    O1S C1S C3S . . 121.7(2) ?
    O1S C1S C2S . . 121.3(2) ?
    C3S C1S C2S . . 117.0(2) ?
    C8 C9 C10 . . 121.71(18) ?
    C8 C9 H9 . . 119.1 ?
    C10 C9 H9 . . 119.1 ?
    O2 C14 H14A . . 109.5 ?
    O2 C14 H14B . . 109.5 ?
    H14A C14 H14B . . 109.5 ?
    O2 C14 H14C . . 109.5 ?
    H14A C14 H14C . . 109.5 ?
    H14B C14 H14C . . 109.5 ?
    C3 C2 C1 . . 121.79(17) ?
    C3 C2 H2 . . 119.1 ?
    C1 C2 H2 . . 119.1 ?
    C12 C13 C8 . . 120.71(17) ?
    C12 C13 H13 . . 119.6 ?
    C8 C13 H13 . . 119.6 ?
    O3 C21 H21A . . 109.5 ?
    O3 C21 H21B . . 109.5 ?
    H21A C21 H21B . . 109.5 ?
    O3 C21 H21C . . 109.5 ?
    H21A C21 H21C . . 109.5 ?
    H21B C21 H21C . . 109.5 ?
    C1S C2S H2S1 . . 109.5 ?
    C1S C2S H2S2 . . 109.5 ?
    H2S1 C2S H2S2 . . 109.5 ?
    C1S C2S H2S3 . . 109.5 ?
    H2S1 C2S H2S3 . . 109.5 ?
    H2S2 C2S H2S3 . . 109.5 ?
    C1S C3S H3S1 . . 109.5 ?
    C1S C3S H3S2 . . 109.5 ?
    H3S1 C3S H3S2 . . 109.5 ?
    C1S C3S H3S3 . . 109.5 ?
    H3S1 C3S H3S3 . . 109.5 ?
    H3S2 C3S H3S3 . . 109.5 ?
loop_
    _geom_torsion_atom_site_label_1
    _geom_torsion_atom_site_label_2
    _geom_torsion_atom_site_label_3
    _geom_torsion_atom_site_label_4
    _geom_torsion_site_symmetry_1
    _geom_torsion_site_symmetry_2
    _geom_torsion_site_symmetry_3
    _geom_torsion_site_symmetry_4
    _geom_torsion
    _geom_torsion_publ_flag
    Cl1 Pt1 P1 C15 2_666 . . . -133.32(7) ?
    Cl1 Pt1 P1 C15 . . . . 46.68(7) ?
    Cl1 Pt1 P1 C1 2_666 . . . 105.72(7) ?
    Cl1 Pt1 P1 C1 . . . . -74.28(7) ?
    Cl1 Pt1 P1 C8 2_666 . . . -14.92(7) ?
    Cl1 Pt1 P1 C8 . . . . 165.08(7) ?
    C15 C20 C19 C18 . . . . 1.2(3) ?
    C21 O3 C18 C17 . . . . -1.4(3) ?
    C21 O3 C18 C19 . . . . 177.40(17) ?
    C20 C19 C18 O3 . . . . 179.52(17) ?
    C20 C19 C18 C17 . . . . -1.6(3) ?
    C1 C6 C5 C4 . . . . -0.1(3) ?
    O3 C18 C17 C16 . . . . 179.38(17) ?
    C19 C18 C17 C16 . . . . 0.6(3) ?
    C5 C6 C1 C2 . . . . 0.3(3) ?
    C5 C6 C1 P1 . . . . -176.99(17) ?
    C15 P1 C1 C2 . . . . 88.16(17) ?
    C8 P1 C1 C2 . . . . -20.94(18) ?
    Pt1 P1 C1 C2 . . . . -149.22(14) ?
    C15 P1 C1 C6 . . . . -94.64(17) ?
    C8 P1 C1 C6 . . . . 156.27(16) ?
    Pt1 P1 C1 C6 . . . . 27.99(18) ?
    C15 P1 C8 C9 . . . . 14.06(18) ?
    C1 P1 C8 C9 . . . . 126.52(16) ?
    Pt1 P1 C8 C9 . . . . -108.28(16) ?
    C15 P1 C8 C13 . . . . -165.06(16) ?
    C1 P1 C8 C13 . . . . -52.59(17) ?
    Pt1 P1 C8 C13 . . . . 72.60(17) ?
    C19 C20 C15 C16 . . . . 0.2(3) ?
    C19 C20 C15 P1 . . . . -174.93(15) ?
    C1 P1 C15 C16 . . . . 166.68(14) ?
    C8 P1 C15 C16 . . . . -83.88(16) ?
    Pt1 P1 C15 C16 . . . . 42.91(16) ?
    C1 P1 C15 C20 . . . . -18.18(18) ?
    C8 P1 C15 C20 . . . . 91.26(17) ?
    Pt1 P1 C15 C20 . . . . -141.95(14) ?
    C14 O2 C11 C10 . . . . -4.5(3) ?
    C14 O2 C11 C12 . . . . 175.03(18) ?
    C13 C12 C11 O2 . . . . -177.95(18) ?
    C13 C12 C11 C10 . . . . 1.6(3) ?
    C18 C17 C16 C15 . . . . 0.8(3) ?
    C20 C15 C16 C17 . . . . -1.2(3) ?
    P1 C15 C16 C17 . . . . 174.19(15) ?
    O2 C11 C10 C9 . . . . 177.62(19) ?
    C12 C11 C10 C9 . . . . -1.8(3) ?
    C7 O1 C4 C3 . . . . -2.8(3) ?
    C7 O1 C4 C5 . . . . 178.13(18) ?
    C2 C3 C4 O1 . . . . 179.84(19) ?
    C2 C3 C4 C5 . . . . -1.1(3) ?
    C6 C5 C4 O1 . . . . 179.66(19) ?
    C6 C5 C4 C3 . . . . 0.5(3) ?
    C13 C8 C9 C10 . . . . 1.7(3) ?
    P1 C8 C9 C10 . . . . -177.47(16) ?
    C11 C10 C9 C8 . . . . 0.2(3) ?
    C4 C3 C2 C1 . . . . 1.3(3) ?
    C6 C1 C2 C3 . . . . -0.9(3) ?
    P1 C1 C2 C3 . . . . 176.36(16) ?
    C11 C12 C13 C8 . . . . 0.4(3) ?
    C9 C8 C13 C12 . . . . -2.0(3) ?
    P1 C8 C13 C12 . . . . 177.19(15) ?
loop_
    _geom_hbond_atom_site_label_D
    _geom_hbond_atom_site_label_H
    _geom_hbond_atom_site_label_A
    _geom_hbond_site_symmetry_A
    _geom_hbond_distance_DH
    _geom_hbond_distance_HA
    _geom_hbond_distance_DA
    _geom_hbond_angle_DHA
    C6 H6 Cl1 . 0.95 2.7 3.493(2) 141.5
    C10 H10 O1S 2_566 0.95 2.57 3.235(3) 127.4
    C12 H12 O2 2_675 0.95 2.53 3.357(2) 146.1
_iucr_refine_instructions_details
;
TITL mo_12fm_bv5_0m in P-1
CELL  0.71069  10.4860  11.0360  11.3630   85.787   63.924   78.370
ZERR     1.00   0.0010   0.0011   0.0011    0.002    0.002    0.002
LATT   1
SFAC  C    H    O    P    CL   PT
UNIT  48   54   8    2    2    1
MERG   2
OMIT    -4.00 180.00
EQIV $1 -x,1-y,1-z
EQIV $2 1-x,2-y,-z
HTAB  C6 CL1
HTAB C10 O1S_$1
HTAB C12 O2_$2
FMAP   2
PLAN   25
SIZE     0.11   0.13   0.19
ACTA
BOND   $H
CONF
LIST   4
L.S.   4
TEMP  -173.00
WGHT    0.016000    0.441500
FVAR       0.20090
PT1   6    0.500000    0.500000    0.500000    10.50000    0.00961    0.00951 =
         0.00805    0.00087   -0.00334   -0.00186
CL1   5    0.522659    0.287658    0.499343    11.00000    0.01849    0.01051 =
         0.01299    0.00104   -0.00628   -0.00282
P1    4    0.495568    0.499944    0.297695    11.00000    0.01101    0.01127 =
         0.00947    0.00079   -0.00417   -0.00231
O2    3    0.311083    0.978240    0.082442    11.00000    0.02293    0.01505 =
         0.02440    0.00780   -0.01134   -0.00266
O3    3    0.068774    0.212722    0.302544    11.00000    0.02043    0.02449 =
         0.02267   -0.00011   -0.00981   -0.01142
O1    3    1.087701    0.320585   -0.124064    11.00000    0.01290    0.03523 =
         0.01197   -0.00167   -0.00102    0.00169
O1S   3    0.081059    0.100430    0.636136    11.00000    0.02155    0.03673 =
         0.03815   -0.00592   -0.00486   -0.00186
C20   1    0.400584    0.329149    0.194336    11.00000    0.01541    0.01515 =
         0.01206    0.00087   -0.00496   -0.00328
AFIX  43
H20   2    0.490847    0.321556    0.118945    11.00000   -1.20000
AFIX   0
C6    1    0.775997    0.358728    0.190983    11.00000    0.02038    0.01998 =
         0.01308    0.00292   -0.00617    0.00041
AFIX  43
H6    2    0.751851    0.327693    0.276871    11.00000   -1.20000
AFIX   0
C19   1    0.297245    0.265628    0.198700    11.00000    0.02266    0.01582 =
         0.01572   -0.00130   -0.00972   -0.00390
AFIX  43
H19   2    0.317696    0.213572    0.127161    11.00000   -1.20000
AFIX   0
C18   1    0.163405    0.277947    0.307793    11.00000    0.01737    0.01329 =
         0.01955    0.00475   -0.01131   -0.00601
C5    1    0.912916    0.319627    0.092569    11.00000    0.01804    0.02608 =
         0.01600    0.00041   -0.00620    0.00570
AFIX  43
H5    2    0.982136    0.262224    0.111157    11.00000   -1.20000
AFIX   0
C17   1    0.134639    0.351624    0.414027    11.00000    0.01455    0.01683 =
         0.01652    0.00175   -0.00645   -0.00394
AFIX  43
H17   2    0.044060    0.359837    0.489109    11.00000   -1.20000
AFIX   0
C1    1    0.672240    0.443476    0.165975    11.00000    0.01135    0.01320 =
         0.01347   -0.00038   -0.00430   -0.00377
C8    1    0.433880    0.647077    0.238456    11.00000    0.01357    0.01290 =
         0.00967    0.00070   -0.00480   -0.00144
C3    1    0.848799    0.448584   -0.060244    11.00000    0.01741    0.01989 =
         0.00920    0.00036   -0.00336   -0.00281
AFIX  43
H3    2    0.873708    0.480422   -0.145913    11.00000   -1.20000
AFIX   0
C15   1    0.373239    0.404193    0.299722    11.00000    0.01310    0.01159 =
         0.01331    0.00236   -0.00657   -0.00286
C12   1    0.475868    0.847167    0.143818    11.00000    0.01924    0.01660 =
         0.01604    0.00258   -0.00696   -0.00741
AFIX  43
H12   2    0.535632    0.907678    0.113509    11.00000   -1.20000
AFIX   0
C11   1    0.343209    0.869132    0.137521    11.00000    0.01793    0.01313 =
         0.01120    0.00037   -0.00502   -0.00059
C16   1    0.240199    0.412909    0.408669    11.00000    0.01597    0.01397 =
         0.01246   -0.00021   -0.00616   -0.00265
AFIX  43
H16   2    0.221022    0.462374    0.481689    11.00000   -1.20000
AFIX   0
C10   1    0.254721    0.782636    0.184399    11.00000    0.01520    0.01768 =
         0.02283    0.00402   -0.00976   -0.00276
AFIX  43
H10   2    0.163091    0.798192    0.182686    11.00000   -1.20000
AFIX   0
C7    1    1.126363    0.362020   -0.255024    11.00000    0.01665    0.02680 =
         0.01424   -0.00278    0.00006   -0.00460
AFIX 137
H7A   2    1.064310    0.336068   -0.288598    11.00000   -1.50000
H7B   2    1.227621    0.326008   -0.310369    11.00000   -1.50000
H7C   2    1.113737    0.452468   -0.256132    11.00000   -1.50000
AFIX   0
C4    1    0.949656    0.364091   -0.033638    11.00000    0.01205    0.01871 =
         0.01411   -0.00372   -0.00299   -0.00241
C1S   1    0.209574    0.058439    0.589722    11.00000    0.02499    0.01414 =
         0.03072    0.00282   -0.00645   -0.00487
C9    1    0.300854    0.672460    0.234188    11.00000    0.01579    0.01471 =
         0.01819    0.00426   -0.00650   -0.00555
AFIX  43
H9    2    0.239726    0.613045    0.266100    11.00000   -1.20000
AFIX   0
C14   1    0.181158    0.998539    0.064937    11.00000    0.02612    0.01946 =
         0.02967    0.00521   -0.01672    0.00087
AFIX 137
H14A  2    0.184532    0.930608    0.012107    11.00000   -1.50000
H14B  2    0.172581    1.076920    0.020070    11.00000   -1.50000
H14C  2    0.097530    1.001968    0.150664    11.00000   -1.50000
AFIX   0
C2    1    0.711542    0.486228    0.038906    11.00000    0.01467    0.01917 =
         0.01437    0.00080   -0.00643   -0.00035
AFIX  43
H2    2    0.642301    0.542826    0.019597    11.00000   -1.20000
AFIX   0
C13   1    0.520452    0.738025    0.193843    11.00000    0.01562    0.01655 =
         0.01330    0.00030   -0.00597   -0.00434
AFIX  43
H13   2    0.610654    0.724081    0.198235    11.00000   -1.20000
AFIX   0
C21   1   -0.067788    0.218997    0.415454    11.00000    0.02037    0.02747 =
         0.03061    0.00274   -0.01085   -0.01116
AFIX 137
H21A  2   -0.051622    0.187079    0.491545    11.00000   -1.50000
H21B  2   -0.125990    0.169016    0.399219    11.00000   -1.50000
H21C  2   -0.119010    0.305179    0.432705    11.00000   -1.50000
AFIX   0
C2S   1    0.294922    0.028504    0.446558    11.00000    0.03810    0.02776 =
         0.02997    0.00842   -0.00423    0.01016
AFIX 137
H2S1  2    0.228860    0.034273    0.405682    11.00000   -1.50000
H2S2  2    0.351684   -0.055681    0.434611    11.00000   -1.50000
H2S3  2    0.360155    0.087304    0.405563    11.00000   -1.50000
AFIX   0
C3S   1    0.289611    0.033860    0.672469    11.00000    0.03874    0.03262 =
         0.04561   -0.00095   -0.02076   -0.00329
AFIX 137
H3S1  2    0.223359    0.059708    0.763191    11.00000   -1.50000
H3S2  2    0.368492    0.080512    0.639266    11.00000   -1.50000
H3S3  2    0.329547   -0.054782    0.669297    11.00000   -1.50000
HKLF 4
REM  mo_12fm_bv5_0m in P-1
REM R1 =  0.0190 for   5763 Fo > 4sig(Fo)  and  0.0194 for all   5799 data
REM    282 parameters refined using      0 restraints
END
WGHT      0.0160      0.4415
REM Highest difference peak  0.679,  deepest hole -0.508,  1-sigma level  0.083
Q1    1   0.4389  0.5369  0.4814  11.00000  0.05    0.68
Q2    1   0.5045  0.4976  0.3858  11.00000  0.05    0.50
Q3    1   0.5969  0.4684  0.2154  11.00000  0.05    0.48
Q4    1   0.3529  0.2809  0.2136  11.00000  0.05    0.46
Q5    1   0.7340  0.4011  0.1655  11.00000  0.05    0.45
Q6    1   0.5225  0.3819  0.4949  11.00000  0.05    0.45
Q7    1   0.8410  0.3411  0.1337  11.00000  0.05    0.42
Q8    1   0.2822  0.7221  0.2015  11.00000  0.05    0.42
Q9    1   0.5029  0.5807  0.4119  11.00000  0.05    0.42
Q10   1   0.4768  0.5825  0.2506  11.00000  0.05    0.41
Q11   1   0.4690  0.8031  0.2034  11.00000  0.05    0.40
Q12   1   0.5770  0.5168  0.4347  11.00000  0.05    0.40
Q13   1   0.3159  0.3884  0.3567  11.00000  0.05    0.39
Q14   1   0.4309  0.4379  0.3014  11.00000  0.05    0.38
Q15   1   0.4707  0.6935  0.1930  11.00000  0.05    0.37
Q16   1   0.9016  0.4245 -0.0376  11.00000  0.05    0.37
Q17   1   0.1784  0.3952  0.3981  11.00000  0.05    0.36
Q18   1   0.3978  0.8598  0.1775  11.00000  0.05    0.36
Q19   1   0.6935  0.4439  0.0991  11.00000  0.05    0.36
Q20   1   0.3160  0.8056  0.1354  11.00000  0.05    0.35
Q21   1   0.3840  0.9270  0.0348  11.00000  0.05    0.34
Q22   1   0.2347  0.2794  0.2542  11.00000  0.05    0.34
Q23   1   0.0797  0.3790  0.4501  11.00000  0.05    0.34
Q24   1   0.3836  0.6579  0.2201  11.00000  0.05    0.34
Q25   1   0.4045  0.2007  0.2156  11.00000  0.05    0.32
;
