# Supplementary material for: trans-Dichloridobis[tris­(4-meth­oxy­lphen­yl)phosphane-κP]platinum(II) acetone disolvate
Source: Acta Crystallogr Sect E Struct Rep Online. 2012 Nov 14;68(Pt 12):m1475. doi: 10.1107/S1600536812045643 (PMC3588736; doi:10.1107/S1600536812045643)
Supplement: Supplementary file 2 [file e-68-m1475-Isup2.hkl]

#
# h,k,l, Fc-squared, Fo-squared, sigma(Fo-squared) and status flag
#
data_I
_shelx_title ' mo_12fm_bv5_0m in P-1'
_shelx_refln_list_code          4
_shelx_F_calc_maximum      157.22
_exptl_crystal_F_000       548.00
_reflns_d_resolution_high  0.7469
 
loop_
 _symmetry_equiv_pos_as_xyz
 'x, y, z'
 '-x, -y, -z'
 
_cell_length_a    10.4860
_cell_length_b    11.0360
_cell_length_c    11.3630
_cell_angle_alpha  85.787
_cell_angle_beta   63.924
_cell_angle_gamma  78.370
 
_shelx_F_squared_multiplier     1.000
 
loop_
 _refln_index_h
 _refln_index_k
 _refln_index_l
 _refln_F_squared_calc
 _refln_F_squared_meas
 _refln_F_squared_sigma
 _refln_observed_status
   1   0   0    10792.84    10820.29     56.89 o
   2   0   0     5927.16     6015.02     38.14 o
   3   0   0    10654.66    10511.34     68.50 o
   4   0   0     7494.15     7379.26     51.71 o
   5   0   0    18223.17    18589.41    128.33 o
   6   0   0     4271.58     4235.86     49.06 o
   7   0   0     5952.29     5948.68     64.91 o
   8   0   0     1988.84     1984.47     60.93 o
   9   0   0     3560.31     3522.09     61.38 o
  10   0   0     2313.39     2372.23     67.80 o
  11   0   0     1908.76     1949.36     84.44 o
  12   0   0     1320.72     1314.52     64.19 o
 -12   1   0      895.01      828.42     57.27 o
 -11   1   0     1915.29     1870.85     63.63 o
 -10   1   0     1194.20     1096.14     47.19 o
  -9   1   0     1280.41     1292.11     39.93 o
  -8   1   0     2995.00     2942.01     51.68 o
  -7   1   0     1109.10     1070.59     28.08 o
  -6   1   0     2403.68     2356.32     35.15 o
  -5   1   0     2202.17     2107.70     28.09 o
  -4   1   0     3429.76     3369.90     33.69 o
  -3   1   0    13663.84    13932.74     92.36 o
  -2   1   0     6576.71     6349.81     46.72 o
  -1   1   0    11782.84    11713.24     80.21 o
   0   1   0    16105.32    15743.16     95.02 o
   1   1   0     8087.43     8136.81     50.95 o
   2   1   0    21789.89    21517.75    133.76 o
   3   1   0     7705.50     7781.52     55.02 o
   4   1   0     6294.43     6173.43     48.96 o
   5   1   0     8467.34     8511.34     69.40 o
   6   1   0     4937.83     4981.03     50.39 o
   7   1   0     5713.82     5575.94     71.55 o
   8   1   0     6870.13     6748.70     80.02 o
   9   1   0     3802.65     3636.32     76.53 o
  10   1   0     1639.13     1651.06     58.40 o
  11   1   0     2363.19     2310.25     82.02 o
  12   1   0     1346.57     1277.46     63.57 o
 -11   2   0     1526.73     1551.38     59.16 o
 -10   2   0     1790.79     1785.10     56.84 o
  -9   2   0     2554.26     2479.13     51.13 o
  -8   2   0     1638.80     1687.08     43.99 o
  -7   2   0      674.84      639.76     29.52 o
  -6   2   0     5114.75     4990.09     55.73 o
  -5   2   0      693.64      595.87     18.15 o
  -4   2   0     4702.28     4771.14     43.17 o
  -3   2   0     2979.06     2938.56     32.47 o
  -2   2   0      243.40      274.40      8.27 o
  -1   2   0     8231.92     8044.51     53.46 o
   0   2   0     3814.56     3784.98     34.65 o
   1   2   0     9293.36     9530.08     74.66 o
   2   2   0       89.68      155.55      8.56 o
   3   2   0     1776.79     1718.21     25.44 o
   4   2   0     3359.63     3389.06     36.92 o
   5   2   0     6480.33     6351.56     58.28 o
   6   2   0     6344.47     6333.13     72.25 o
   7   2   0     3622.02     3565.49     50.92 o
   8   2   0     2752.99     2676.53     48.99 o
   9   2   0      808.71      808.92     43.63 o
  10   2   0     2472.82     2661.00     70.80 o
  11   2   0     1742.64     1631.80     83.52 o
  12   2   0     1142.53     1077.25     59.97 o
 -11   3   0     1570.71     1644.70     65.01 o
 -10   3   0     1372.42     1370.15     56.23 o
  -9   3   0     2912.49     2914.64    107.01 o
  -8   3   0     4138.42     3971.53     73.53 o
  -7   3   0     2124.82     2037.54     48.49 o
  -6   3   0     3712.15     3732.21     55.11 o
  -5   3   0     5502.59     5429.72     60.73 o
  -4   3   0     6353.95     6393.37     56.72 o
  -3   3   0     3963.92     3949.45     38.29 o
  -2   3   0     6357.16     6548.04     50.48 o
  -1   3   0     8205.35     8043.18     64.97 o
   0   3   0       82.88      145.32     12.26 o
   1   3   0     6092.26     6014.04     56.70 o
   2   3   0    11449.01    11234.31     87.37 o
   3   3   0     4077.75     4044.47     41.41 o
   4   3   0     4410.63     4463.34     52.15 o
   5   3   0     1716.58     1732.44     29.22 o
   6   3   0     4623.71     4553.02     51.85 o
   7   3   0     6719.48     6553.52     96.39 o
   8   3   0     2129.91     2101.63     49.21 o
   9   3   0     1598.75     1595.38     55.69 o
  10   3   0      598.19      603.89     42.57 o
  11   3   0      731.86      830.24     51.78 o
  12   3   0     1711.77     1678.63     97.32 o
 -11   4   0     1251.58     1194.74     61.60 o
 -10   4   0     2583.60     2589.36     98.99 o
  -9   4   0     4039.20     4007.80     86.35 o
  -8   4   0     2508.17     2386.58     62.50 o
  -7   4   0     2664.26     2689.75     61.18 o
  -6   4   0     5584.96     5613.36     72.64 o
  -5   4   0     9136.16     9031.39     92.45 o
  -4   4   0     9310.36     9268.25    133.96 o
  -3   4   0     5694.97     5792.06     60.81 o
  -2   4   0     6963.59     6865.29     59.85 o
  -1   4   0     5406.17     5234.09     50.56 o
   0   4   0    10293.58    10265.67     88.08 o
   1   4   0    17218.12    17492.26    137.66 o
   2   4   0     1857.05     1757.07     28.06 o
   3   4   0     6650.44     6579.76     68.14 o
   4   4   0    10323.38    10343.17     98.43 o
   5   4   0     5958.04     6037.65     66.37 o
   6   4   0     7201.31     7219.21     72.38 o
   7   4   0     1935.54     2010.32     37.22 o
   8   4   0     1057.43     1081.29     44.38 o
   9   4   0     3371.44     3440.31     69.44 o
  10   4   0     2415.57     2347.72     69.59 o
  11   4   0      839.63      854.43     53.35 o
  12   4   0     1283.07     1271.69     66.13 o
 -10   5   0     2344.17     2322.71     83.65 o
  -9   5   0     1354.84     1416.04     55.11 o
  -8   5   0     2542.37     2629.01     91.30 o
  -7   5   0     3704.26     3821.21    164.57 o
  -6   5   0     2848.31     2928.90     74.88 o
  -5   5   0     8744.49     8869.19    118.01 o
  -4   5   0     4587.77     4636.35     67.44 o
  -3   5   0     5726.24     5750.86     71.41 o
  -2   5   0    12964.28    13108.58    127.75 o
  -1   5   0    12005.75    12269.12    112.26 o
   0   5   0     8479.97     8593.62     81.37 o
   1   5   0     7511.06     7336.23     79.99 o
   2   5   0     9479.28     9625.37     85.46 o
   3   5   0    13618.30    13260.34    147.86 o
   4   5   0     5057.33     4850.72     61.92 o
   5   5   0     4366.32     4151.38     91.76 o
   6   5   0     6774.23     6798.33     78.02 o
   7   5   0     2781.19     2758.21     48.60 o
   8   5   0     2665.23     2719.12     60.46 o
   9   5   0     3036.69     3075.83     77.76 o
  10   5   0     2797.34     2695.33     81.15 o
  11   5   0     1087.64     1093.35     60.99 o
  12   5   0     1578.19     1442.85     78.70 o
 -10   6   0     1413.19     1400.09     63.50 o
  -9   6   0      735.29      733.73     49.99 o
  -8   6   0      667.66      647.90     41.28 o
  -7   6   0      723.76      664.30     39.11 o
  -6   6   0     1033.41     1048.00     42.38 o
  -5   6   0     4874.47     4789.36     83.52 o
  -4   6   0     2503.01     2456.40     49.25 o
  -3   6   0     3163.97     3190.12     67.27 o
  -2   6   0     3421.13     3448.13     53.37 o
  -1   6   0     3224.91     3132.80     49.03 o
   0   6   0     8017.07     8083.71     77.97 o
   1   6   0     6231.66     6268.68     81.90 o
   2   6   0     6034.86     6266.55     87.52 o
   3   6   0     5487.10     5558.32     63.83 o
   4   6   0     3993.93     3789.34     52.71 o
   5   6   0     4408.31     4327.01     70.77 o
   6   6   0     5338.13     5258.56    130.99 o
   7   6   0     2839.72     2762.45     51.03 o
   8   6   0     3058.43     3073.38    100.57 o
   9   6   0     3509.54     3491.32     74.26 o
  10   6   0     3244.88     3105.09     83.39 o
  11   6   0     2843.06     2877.53    104.80 o
  12   6   0     1434.31     1384.53     72.32 o
  -9   7   0     1021.68      978.96     54.30 o
  -8   7   0     1100.10     1093.71     58.97 o
  -7   7   0     1047.57      984.75     49.61 o
  -6   7   0      130.86      113.69     21.69 o
  -5   7   0     1920.16     1900.22     54.44 o
  -4   7   0     2644.54     2696.64     55.97 o
  -3   7   0     2128.65     2121.34     52.70 o
  -2   7   0     2788.22     2715.89     50.41 o
  -1   7   0      293.75      265.54     18.51 o
   0   7   0     3636.48     3671.50     53.09 o
   1   7   0     1748.35     1706.27     39.63 o
   2   7   0     4124.82     4200.46     55.24 o
   3   7   0     2850.20     2736.55     56.12 o
   4   7   0     2147.33     2114.54     41.26 o
   5   7   0     1949.09     1948.08     40.88 o
   6   7   0     1102.47     1091.41     55.46 o
   7   7   0     3424.44     3434.89     59.44 o
   8   7   0     1912.38     1922.81     50.70 o
   9   7   0     2048.91     2054.62     60.01 o
  10   7   0     1754.49     1723.28     74.15 o
  11   7   0     2041.83     2000.25     85.39 o
  12   7   0     1138.95     1339.73    118.15 o
  -9   8   0     1681.06     1633.70     65.47 o
  -8   8   0     2500.25     2591.82     75.03 o
  -7   8   0     1802.46     1849.43     63.20 o
  -6   8   0     3179.96     3279.99     78.78 o
  -5   8   0     2212.18     2163.00     62.72 o
  -4   8   0     3335.16     3400.77     67.72 o
  -3   8   0     5493.13     5444.72     94.99 o
  -2   8   0     2402.97     2462.32     61.33 o
  -1   8   0     2208.99     2162.04     45.80 o
   0   8   0     3640.95     3580.19     55.83 o
   1   8   0     6029.95     6044.74     98.71 o
   2   8   0     4085.38     4142.08     62.00 o
   3   8   0      885.49      893.12     32.16 o
   4   8   0     3325.95     3289.73     54.09 o
   5   8   0     2954.40     2878.92     56.41 o
   6   8   0     2439.22     2411.40     53.67 o
   7   8   0     1261.88     1291.52     50.79 o
   8   8   0      818.17      822.76     40.89 o
   9   8   0     1467.40     1512.76     69.36 o
  10   8   0      904.43      885.15     54.97 o
  11   8   0      698.98      706.38     60.75 o
  -8   9   0     1739.79     1782.18     68.82 o
  -7   9   0     1844.30     1765.33    122.12 o
  -6   9   0     4828.27     4900.65    102.91 o
  -5   9   0     1840.58     2006.94     88.90 o
  -4   9   0     4905.19     4787.88     97.82 o
  -3   9   0     4044.58     4164.75     88.96 o
  -2   9   0     3339.39     3264.86     76.17 o
  -1   9   0     4949.55     5071.26     85.90 o
   0   9   0     2492.77     2581.99     59.26 o
   1   9   0     8071.82     8252.77    106.14 o
   2   9   0     4898.66     4859.37     71.58 o
   3   9   0     5961.01     5601.64     79.21 o
   4   9   0     5154.25     5100.83    106.75 o
   5   9   0     3163.14     3146.06     66.57 o
   6   9   0     2507.86     2416.94     60.21 o
   7   9   0     2194.43     2159.74     59.05 o
   8   9   0     3501.07     3397.43     77.01 o
   9   9   0     1457.07     1487.73     95.35 o
  10   9   0     1421.90     1308.05     67.50 o
  11   9   0      492.34      510.49     55.49 o
  -7  10   0     2128.37     2278.28     75.84 o
  -6  10   0     1271.27     1258.07     63.38 o
  -5  10   0     1004.22     1069.96     57.93 o
  -4  10   0     1829.71     1786.01     73.06 o
  -3  10   0     1720.15     1586.55     60.79 o
  -2  10   0     2959.06     3060.62     78.32 o
  -1  10   0     3199.73     3126.90     77.85 o
   0  10   0     2687.51     2706.55     85.72 o
   1  10   0     2219.57     2209.52     59.92 o
   2  10   0     3928.30     3945.98     67.60 o
   3  10   0     3811.64     3812.27     69.34 o
   4  10   0     4062.31     3962.45     75.94 o
   5  10   0     4998.48     4840.71     89.18 o
   6  10   0     1508.50     1576.14     61.44 o
   7  10   0     2815.24     2878.98     71.18 o
   8  10   0     2289.08     2392.98     67.81 o
   9  10   0     2957.55     2993.12     85.92 o
  10  10   0     2033.17     2081.69     81.56 o
  -6  11   0      344.62      300.50     42.95 o
  -5  11   0     1108.87     1077.45     61.15 o
  -4  11   0     1133.78     1077.50     53.53 o
  -3  11   0      693.75      667.13     48.45 o
  -2  11   0     1115.62     1165.07     53.87 o
  -1  11   0     1692.49     1699.79     77.68 o
   0  11   0     1819.25     1851.13     64.89 o
   1  11   0     2672.37     2740.65     78.42 o
   2  11   0     1809.25     1795.78     51.85 o
   3  11   0      746.31      689.55     44.18 o
   4  11   0     2730.95     2767.61     74.17 o
   5  11   0     2382.01     2522.35     65.41 o
   6  11   0     1167.54     1240.15     55.08 o
   7  11   0     2705.01     2739.00    112.00 o
   8  11   0     2085.79     2106.93     85.38 o
   9  11   0     2018.46     2237.61     81.22 o
  10  11   0     1711.84     1865.15    184.58 o
  -5  12   0      865.42      859.14     52.68 o
  -4  12   0     1387.46     1454.73     65.22 o
  -3  12   0     1239.73     1134.23    146.26 o
  -2  12   0     1518.95     1468.95     78.97 o
  -1  12   0     1492.92     1474.59     61.03 o
   0  12   0     1113.21     1132.89     62.23 o
   1  12   0     1767.99     1771.95     73.02 o
   2  12   0      849.19      876.63     53.99 o
   3  12   0     1295.04     1385.63     65.27 o
   4  12   0      953.82     1006.73     53.72 o
   5  12   0      967.95      989.04     50.42 o
   6  12   0     1992.68     1933.26     65.86 o
   7  12   0      853.60      818.97     56.09 o
   8  12   0      988.19     1044.34     72.85 o
   9  12   0     1237.86     1340.69     83.58 o
  -3  13   0     1694.38     1552.19     78.52 o
  -2  13   0     1785.34     1875.39     99.08 o
  -1  13   0     2386.79     2403.01     82.91 o
   0  13   0     2309.67     2275.69     70.74 o
   1  13   0     1477.21     1479.71     74.34 o
   2  13   0      665.48      700.98     52.53 o
   3  13   0      832.99      711.82     64.56 o
   4  13   0     1241.21     1175.22     94.86 o
   5  13   0      976.34      943.17     66.54 o
   6  13   0     1508.73     1696.75     88.01 o
   7  13   0      661.19      651.46     69.36 o
  -1  14   0     2328.71     2172.26     83.71 o
   0  14   0     2680.78     2722.66    107.00 o
   1  14   0      914.10      927.93     73.69 o
   2  14   0     2043.98     2142.11     99.01 o
   3  14   0     2682.94     2660.70    167.78 o
   4  14   0     1719.82     1535.40    101.14 o
   5  14   0     1353.09     1350.70     93.29 o
   6  14   0     1623.05     1465.52    162.28 o
  -5 -14   1     1659.15     1814.35    172.62 o
  -4 -14   1      943.04     1051.55     83.26 o
  -3 -14   1     2406.52     2195.47    210.85 o
  -2 -14   1     1358.42     1494.37    116.62 o
  -1 -14   1     1270.73     1314.61    109.21 o
   0 -14   1     1872.88     1753.85     99.52 o
   1 -14   1     1137.17     1040.37     67.80 o
  -7 -13   1      534.66      543.89     58.43 o
  -6 -13   1      417.85      415.74     49.99 o
  -5 -13   1      215.30      193.27     51.98 o
  -4 -13   1      844.44      838.50     91.29 o
  -3 -13   1     1818.78     1773.08     96.09 o
  -2 -13   1      697.10      764.47     65.68 o
  -1 -13   1     1528.73     1642.60     65.59 o
   0 -13   1     1644.65     1581.25     76.29 o
   1 -13   1     1107.50     1174.01     66.67 o
   2 -13   1     1236.25     1231.28     69.15 o
   3 -13   1     1132.32     1135.48     72.53 o
  -8 -12   1      642.58      636.52     61.73 o
  -7 -12   1      812.09      864.80     59.43 o
  -6 -12   1      624.21      587.72     48.56 o
  -5 -12   1      363.05      388.51     53.33 o
  -4 -12   1      355.16      362.42     42.52 o
  -3 -12   1      664.06      661.06     77.37 o
  -2 -12   1     1352.12     1485.48     65.61 o
  -1 -12   1     1281.90     1258.02     55.88 o
   0 -12   1      565.07      550.48     39.89 o
   1 -12   1      433.92      462.36     42.36 o
   2 -12   1     1016.56     1067.07     61.01 o
   3 -12   1      462.09      608.14     48.46 o
   4 -12   1      523.48      524.79     50.24 o
   5 -12   1      696.09      721.23     53.82 o
  -9 -11   1     2857.33     2891.52    120.62 o
  -8 -11   1     1881.60     2142.20     85.95 o
  -7 -11   1     1719.35     1777.08     69.50 o
  -6 -11   1     1285.55     1368.19     62.38 o
  -5 -11   1     1327.45     1260.54     53.63 o
  -4 -11   1     2753.48     2786.07     66.95 o
  -3 -11   1     2443.55     2467.37    110.14 o
  -2 -11   1     2056.00     1926.19     52.91 o
  -1 -11   1     1296.47     1247.59     53.88 o
   0 -11   1     1649.42     1672.22     54.16 o
   1 -11   1      963.01      976.96     48.28 o
   2 -11   1      933.42      879.85     45.85 o
   3 -11   1     1062.99     1046.42     57.75 o
   4 -11   1      706.33      647.14     42.41 o
   5 -11   1      338.42      292.79     32.54 o
   6 -11   1      992.71     1010.93     59.87 o
 -10 -10   1      956.38     1008.99     73.13 o
  -9 -10   1     2228.30     2428.02     93.28 o
  -8 -10   1     2352.91     2400.09     93.78 o
  -7 -10   1     2037.99     2213.02     59.42 o
  -6 -10   1     3034.27     3137.77     85.06 o
  -5 -10   1     3077.29     3107.52     69.34 o
  -4 -10   1     2840.99     2777.32     63.69 o
  -3 -10   1     1170.84     1147.51     43.05 o
  -2 -10   1     3165.93     3034.01     95.03 o
  -1 -10   1     4728.83     4684.53     87.27 o
   0 -10   1     3518.93     3651.68     84.28 o
   1 -10   1     1574.75     1633.50     61.42 o
   2 -10   1     1091.31     1132.74     47.14 o
   3 -10   1     2395.62     2487.25     57.43 o
   4 -10   1     2225.10     2067.96     58.73 o
   5 -10   1     2059.19     2084.05    127.10 o
   6 -10   1     1360.65     1399.50     61.18 o
   7 -10   1      765.03      782.14     53.66 o
 -10  -9   1     1479.91     1532.26     73.71 o
  -9  -9   1     1005.37     1004.24     58.65 o
  -8  -9   1     2058.05     2038.22     87.04 o
  -7  -9   1     1111.74     1110.07     47.28 o
  -6  -9   1     1683.09     1722.50     78.75 o
  -5  -9   1     1390.68     1492.15     48.77 o
  -4  -9   1     3040.93     2952.80     62.40 o
  -3  -9   1     3792.98     3880.90     64.23 o
  -2  -9   1     1064.90     1049.58     36.85 o
  -1  -9   1     1409.89     1390.27     57.11 o
   0  -9   1     3194.07     3289.35     66.43 o
   1  -9   1     4102.50     4209.33     76.06 o
   2  -9   1     2217.83     2228.14     75.30 o
   3  -9   1     3001.51     2962.31     64.98 o
   4  -9   1     2290.96     2355.99     66.01 o
   5  -9   1     1831.20     1687.07     58.84 o
   6  -9   1     2723.83     2871.74     78.57 o
   7  -9   1     2076.97     2207.12     67.85 o
   8  -9   1      620.84      555.80     43.46 o
 -11  -8   1      660.31      540.53     56.49 o
 -10  -8   1      880.43     1006.38     59.72 o
  -9  -8   1      488.53      493.45     51.20 o
  -8  -8   1     1486.43     1458.15     58.29 o
  -7  -8   1     2109.41     2034.97     52.27 o
  -6  -8   1      982.44      994.31     50.02 o
  -5  -8   1     1671.40     1694.44     47.47 o
  -4  -8   1      728.55      729.99     32.29 o
  -3  -8   1     1473.71     1423.55     37.43 o
  -2  -8   1     5323.60     5307.08     71.00 o
  -1  -8   1     2883.17     2943.00     55.45 o
   0  -8   1     1320.83     1395.17     34.87 o
   1  -8   1     1312.97     1383.16     36.42 o
   2  -8   1     2445.61     2609.52     51.21 o
   3  -8   1     2910.73     3099.10     62.28 o
   4  -8   1     2206.40     2218.45     52.96 o
   5  -8   1     2995.47     2906.82     61.38 o
   6  -8   1     1808.34     1885.37     57.63 o
   7  -8   1     1427.13     1379.54     53.14 o
   8  -8   1     1139.21     1152.36     67.13 o
   9  -8   1     1505.98     1588.68     80.31 o
 -11  -7   1      732.53      674.01     59.91 o
 -10  -7   1     1195.87     1149.59     63.32 o
  -9  -7   1     1071.70     1082.87     52.19 o
  -8  -7   1     1480.81     1485.96     70.03 o
  -7  -7   1     1541.83     1489.47     43.63 o
  -6  -7   1     1371.57     1284.79     40.30 o
  -5  -7   1     3217.64     3043.73     56.25 o
  -4  -7   1      685.62      655.29     27.30 o
  -3  -7   1     5103.15     5051.89     63.60 o
  -2  -7   1     3500.56     3582.67     50.37 o
  -1  -7   1      296.30      314.74     19.75 o
   0  -7   1     2077.79     2116.14     39.45 o
   1  -7   1     3254.03     3516.88     77.73 o
   2  -7   1     2652.83     2668.57     42.38 o
   3  -7   1      696.49      652.99     30.70 o
   4  -7   1      555.75      622.62     32.16 o
   5  -7   1      605.97      681.10     32.22 o
   6  -7   1     2195.99     2219.10     57.55 o
   7  -7   1     2272.58     2333.84     76.53 o
   8  -7   1      683.70      755.83     44.31 o
   9  -7   1      460.82      449.77     37.20 o
  10  -7   1      718.26      703.18     65.23 o
 -11  -6   1     3042.76     3154.28    102.08 o
 -10  -6   1     1395.00     1405.59     67.81 o
  -9  -6   1     1611.23     1541.08     58.16 o
  -8  -6   1     3332.32     3383.24     72.00 o
  -7  -6   1     1543.65     1524.42     41.11 o
  -6  -6   1     6200.31     6182.94     77.90 o
  -5  -6   1     4342.03     4308.39     60.31 o
  -4  -6   1     4719.92     4519.67     58.89 o
  -3  -6   1     4661.51     4728.84     58.38 o
  -2  -6   1     3902.20     3938.63     50.33 o
  -1  -6   1     6834.86     6822.46     75.33 o
   0  -6   1      828.42      790.26     23.84 o
   1  -6   1     3493.52     3393.31     42.56 o
   2  -6   1      468.74      464.25     20.06 o
   3  -6   1     2071.46     2125.81     38.97 o
   4  -6   1     1759.80     1798.51     37.10 o
   5  -6   1      567.97      614.09     27.73 o
   6  -6   1     1504.40     1448.00     60.07 o
   7  -6   1       73.20       58.77     17.78 o
   8  -6   1     1070.70     1054.41     43.41 o
   9  -6   1      662.05      634.92     39.88 o
  10  -6   1      520.55      504.68     39.32 o
 -12  -5   1     1297.65     1251.91    112.14 o
 -11  -5   1     1690.40     1679.42     83.63 o
 -10  -5   1     1030.92     1090.44     59.25 o
  -9  -5   1     2570.35     2628.99     64.97 o
  -8  -5   1     1206.05     1270.42     48.68 o
  -7  -5   1     4039.77     3986.88     61.04 o
  -6  -5   1     6866.60     6724.10     79.07 o
  -5  -5   1     4344.51     4344.71     62.26 o
  -4  -5   1     6060.95     5946.92     67.05 o
  -3  -5   1     6633.14     6534.16     72.46 o
  -2  -5   1     9442.91     9249.03     83.11 o
  -1  -5   1     2826.99     2831.44     44.68 o
   0  -5   1     7809.34     7962.57     82.02 o
   1  -5   1    12265.74    12696.95    106.38 o
   2  -5   1     4915.78     5076.77     65.36 o
   3  -5   1     3626.15     3489.23     42.85 o
   4  -5   1     2035.46     2026.03     34.62 o
   5  -5   1     4525.57     4676.40     53.27 o
   6  -5   1     3780.64     3736.83     88.37 o
   7  -5   1     1023.86     1020.82     38.36 o
   8  -5   1      860.30      861.64     40.34 o
   9  -5   1      546.75      520.91     35.43 o
  10  -5   1      935.34      979.94     49.80 o
  11  -5   1      543.14      593.81     43.67 o
 -12  -4   1      613.69      565.40     49.06 o
 -11  -4   1      826.82      725.26     51.65 o
 -10  -4   1      850.37      869.82     52.33 o
  -9  -4   1      410.88      452.86     33.12 o
  -8  -4   1      567.56      576.22     34.25 o
  -7  -4   1     4246.64     4098.55     64.43 o
  -6  -4   1     1492.92     1381.86     32.85 o
  -5  -4   1     4630.88     4701.13     95.18 o
  -4  -4   1     2123.96     1989.41     32.50 o
  -3  -4   1     1408.77     1268.55     28.19 o
  -2  -4   1     2928.79     2838.93     36.85 o
  -1  -4   1     8058.27     7960.90     72.94 o
   0  -4   1    10000.75    10124.71    109.09 o
   1  -4   1     3536.83     3642.05     39.88 o
   2  -4   1    20406.77    21151.40    156.76 o
   3  -4   1     4368.06     4363.74     44.25 o
   4  -4   1     8239.53     8398.03     72.54 o
   5  -4   1     5734.64     5680.43     56.07 o
   6  -4   1     2834.30     2715.41     44.49 o
   7  -4   1     5218.18     5121.43     80.38 o
   8  -4   1     1495.84     1535.29     44.38 o
   9  -4   1     2950.48     3020.05     68.75 o
  10  -4   1     1600.17     1665.47    106.11 o
  11  -4   1     1169.40     1113.21     59.33 o
 -12  -3   1      663.22      737.62     61.98 o
 -11  -3   1      806.13      799.41     69.76 o
 -10  -3   1     1486.05     1494.90     69.88 o
  -9  -3   1     1652.34     1635.26     76.03 o
  -8  -3   1     2522.17     2671.51     58.23 o
  -7  -3   1     1960.14     1962.83     39.52 o
  -6  -3   1      704.33      662.30     33.91 o
  -5  -3   1     1587.79     1632.77     30.04 o
  -4  -3   1     3771.35     3897.70     44.77 o
  -3  -3   1     1809.53     1725.64     26.93 o
  -2  -3   1     1737.97     1695.79     31.50 o
  -1  -3   1      202.00      207.16     10.36 o
   0  -3   1     1478.79     1526.77     23.46 o
   1  -3   1    12277.82    12422.84     83.50 o
   2  -3   1    10153.36    10363.03     79.52 o
   3  -3   1     3077.13     3061.45     28.67 o
   4  -3   1     2839.02     2719.06     28.60 o
   5  -3   1     1592.53     1574.61     22.27 o
   6  -3   1     2192.24     2118.39     34.19 o
   7  -3   1     6213.24     6172.98     82.85 o
   8  -3   1     1360.59     1308.70     40.51 o
   9  -3   1      955.71      922.44     39.68 o
  10  -3   1     1419.71     1419.27     44.50 o
  11  -3   1     1288.30     1183.84     53.79 o
 -12  -2   1     1174.90     1130.23     63.53 o
 -11  -2   1     1881.65     1972.16     80.57 o
 -10  -2   1     2588.15     2570.21     72.76 o
  -9  -2   1     1431.05     1555.72     71.41 o
  -8  -2   1     6408.85     6360.13     90.82 o
  -7  -2   1     4478.71     4409.57     58.33 o
  -6  -2   1     1753.08     1722.36     31.37 o
  -5  -2   1     1803.83     1756.30     27.47 o
  -4  -2   1     6153.86     6413.36     54.93 o
  -3  -2   1     3686.15     3651.00     38.83 o
  -2  -2   1     2201.31     2214.60     26.69 o
  -1  -2   1     3548.06     3382.66     36.56 o
   0  -2   1     7280.46     7423.63     55.42 o
   1  -2   1    14659.18    14512.42     96.02 o
   2  -2   1      579.13      565.05     30.74 o
   3  -2   1      651.45      630.15     26.90 o
   4  -2   1     3026.97     2990.03     30.33 o
   5  -2   1     1169.18     1182.91     17.81 o
   6  -2   1      830.19      802.02     19.36 o
   7  -2   1     3462.61     3360.69     47.29 o
   8  -2   1     1057.63     1043.01     34.21 o
   9  -2   1      890.94      911.37     33.38 o
  10  -2   1      743.19      765.33     44.10 o
  11  -2   1      384.54      360.34     35.98 o
  12  -2   1     1016.49     1056.54     63.05 o
 -12  -1   1     1434.71     1454.57     70.47 o
 -11  -1   1     2446.88     2512.18     75.87 o
 -10  -1   1     2530.75     2577.01     72.22 o
  -9  -1   1     2453.93     2540.52     67.42 o
  -8  -1   1     2831.01     2854.79     52.54 o
  -7  -1   1     3280.94     3246.46     48.90 o
  -6  -1   1     5829.74     5837.49     59.82 o
  -5  -1   1     3137.35     2969.74     39.17 o
  -4  -1   1     7333.70     7433.56     59.61 o
  -3  -1   1     9447.75     9562.88     68.39 o
  -2  -1   1     8735.28     8559.16     59.30 o
  -1  -1   1     2820.61     2936.05     25.16 o
   0  -1   1     2663.42     2772.10     24.02 o
   1  -1   1    13097.19    13095.57    139.05 o
   2  -1   1     1821.29     1751.96     42.84 o
   3  -1   1     3358.19     3330.21     58.29 o
   4  -1   1     1157.39     1072.49     15.76 o
   5  -1   1      351.73      282.35     10.96 o
   6  -1   1     3372.86     3453.90     39.91 o
   7  -1   1     2599.44     2590.28     37.79 o
   8  -1   1     2144.91     2093.06     54.90 o
   9  -1   1     1423.37     1411.46     37.91 o
  10  -1   1      332.82      363.82     27.04 o
  11  -1   1      595.72      612.34     40.26 o
  12  -1   1      629.23      606.08     43.41 o
 -11   0   1      994.63      977.09     55.41 o
 -10   0   1     1571.05     1557.65     52.81 o
  -9   0   1     2264.95     2284.69     93.26 o
  -8   0   1     1622.94     1671.96     45.54 o
  -7   0   1     4706.23     4804.05     60.89 o
  -6   0   1     2957.41     2995.34     54.85 o
  -5   0   1     3133.08     2942.12     36.52 o
  -4   0   1     8823.51     8893.68     67.17 o
  -3   0   1     8784.96     9050.75     64.87 o
  -2   0   1    20698.32    21119.97    134.25 o
  -1   0   1    15689.25    15682.13     99.12 o
   0   0   1     6095.99     6022.53     52.38 o
   1   0   1     3288.96     3386.50     26.06 o
   2   0   1     3168.32     3359.21     48.86 o
   3   0   1    11759.09    11667.39     85.68 o
   4   0   1     5886.55     5777.17     48.07 o
   5   0   1     4945.32     4867.73     39.84 o
   6   0   1     2322.78     2152.21     31.63 o
   7   0   1     2789.32     2678.96     39.14 o
   8   0   1     6052.06     5971.55     73.10 o
   9   0   1     1410.68     1362.86     40.73 o
  10   0   1      999.82     1008.75     41.46 o
  11   0   1     1457.94     1444.01     54.85 o
  12   0   1      544.12      585.13     43.24 o
 -11   1   1      493.27      480.48     40.76 o
 -10   1   1      725.30      740.75     41.91 o
  -9   1   1      751.30      799.92     40.30 o
  -8   1   1     1489.20     1468.95     41.34 o
  -7   1   1     1213.82     1229.66     31.52 o
  -6   1   1     2664.71     2769.50     49.13 o
  -5   1   1     3702.01     3690.88     49.63 o
  -4   1   1     6283.03     6661.99     61.45 o
  -3   1   1     8347.06     8694.58     70.09 o
  -2   1   1     5832.33     5773.18     48.76 o
  -1   1   1    24717.93    24268.43    182.85 o
   0   1   1     4165.40     4259.79     42.74 o
   1   1   1    10294.36    10222.48     59.49 o
   2   1   1    12503.31    12592.28     76.87 o
   3   1   1    13923.48    13748.56     81.50 o
   4   1   1     7626.44     7722.12     54.49 o
   5   1   1     5217.75     5233.64     49.40 o
   6   1   1     8460.38     8469.68     74.02 o
   7   1   1     4191.47     4169.76     51.92 o
   8   1   1     5934.27     5866.91     79.32 o
   9   1   1     1117.88     1096.39     38.63 o
  10   1   1     1719.06     1706.82     56.37 o
  11   1   1     1725.28     1638.01     59.71 o
  12   1   1     1313.69     1236.36     59.76 o
 -11   2   1      716.75      726.38     51.93 o
 -10   2   1     1035.52     1107.57     57.78 o
  -9   2   1     1663.32     1708.20     56.03 o
  -8   2   1     1337.68     1369.22     45.35 o
  -7   2   1      972.69     1007.36     32.27 o
  -6   2   1      370.22      334.63     24.28 o
  -5   2   1     2161.08     2095.98     37.25 o
  -4   2   1     4248.47     4374.00     56.08 o
  -3   2   1     3443.26     3549.00     68.54 o
  -2   2   1     2070.66     2078.65     26.24 o
  -1   2   1      585.76      572.27     15.88 o
   0   2   1      221.51      241.68      9.06 o
   1   2   1     5077.96     5005.28     52.54 o
   2   2   1    14710.83    14795.46     93.04 o
   3   2   1     2013.08     2069.22     26.23 o
   4   2   1     2755.26     2810.04     33.39 o
   5   2   1     4446.98     4518.13     43.91 o
   6   2   1     1506.46     1463.80     27.46 o
   7   2   1     2340.97     2384.20     40.31 o
   8   2   1     2058.83     2074.57     42.96 o
   9   2   1      601.15      576.57     32.17 o
  10   2   1     2406.46     2331.89     74.67 o
  11   2   1     1202.00     1213.98     75.66 o
  12   2   1      767.17      714.48     48.44 o
 -11   3   1     1141.18     1238.20     65.57 o
 -10   3   1     2303.98     2215.83     71.55 o
  -9   3   1     2904.47     2876.22     76.67 o
  -8   3   1     1808.80     1894.67     63.59 o
  -7   3   1     3172.28     3290.37     72.46 o
  -6   3   1     1299.67     1313.01     43.70 o
  -5   3   1     5689.50     5822.36     88.58 o
  -4   3   1      817.53      792.41     24.54 o
  -3   3   1     3735.30     3737.66     44.24 o
  -2   3   1     3318.99     3319.58     38.87 o
  -1   3   1     2225.65     2210.22     27.98 o
   0   3   1     8264.66     8111.29     69.39 o
   1   3   1     3644.24     3824.93     52.47 o
   2   3   1    15850.56    16018.03    116.22 o
   3   3   1     1911.99     1945.99     25.15 o
   4   3   1     2073.02     2177.99     31.47 o
   5   3   1     1393.36     1353.21     26.12 o
   6   3   1      596.94      566.30     23.10 o
   7   3   1     2809.46     2911.34     50.76 o
   8   3   1      416.46      451.04     24.15 o
   9   3   1      851.94      860.14     44.07 o
  10   3   1      981.77      962.88     49.38 o
  11   3   1      603.23      602.96     43.23 o
  12   3   1      590.16      598.24     55.06 o
 -10   4   1     1252.71     1177.42     61.09 o
  -9   4   1     2501.44     2632.78     74.35 o
  -8   4   1     3039.31     3056.82     88.96 o
  -7   4   1     2512.96     2612.37     65.83 o
  -6   4   1     4212.31     4201.94     66.48 o
  -5   4   1     2483.11     2455.73     46.21 o
  -4   4   1     5613.44     5509.73     76.74 o
  -3   4   1     6934.56     6935.88     89.81 o
  -2   4   1     4566.85     4465.31     46.86 o
  -1   4   1     9778.02     9728.91     92.63 o
   0   4   1     1991.54     1927.91     29.41 o
   1   4   1     6099.69     6176.49     63.27 o
   2   4   1    16275.16    16524.19    116.99 o
   3   4   1     9583.15    10137.78    100.76 o
   4   4   1     5157.67     5324.01     57.43 o
   5   4   1     1430.98     1335.74     28.20 o
   6   4   1     2312.22     2332.60     39.12 o
   7   4   1     2670.80     2679.96     46.29 o
   8   4   1     2441.22     2374.44     73.43 o
   9   4   1     1477.90     1502.70     46.09 o
  10   4   1      461.04      399.19     36.19 o
  11   4   1     1162.85     1193.16     81.90 o
  12   4   1      565.35      525.28     44.81 o
 -10   5   1      578.10      558.31     45.49 o
  -9   5   1      983.52     1045.78     82.14 o
  -8   5   1     1144.94     1252.79     78.14 o
  -7   5   1     2673.70     2754.29     81.25 o
  -6   5   1     4022.75     3965.19     79.27 o
  -5   5   1      528.93      521.52     24.11 o
  -4   5   1     5965.89     5898.59     80.91 o
  -3   5   1     3776.72     3770.72     69.81 o
  -2   5   1     6455.95     6357.95     63.07 o
  -1   5   1     7062.23     6827.61     67.50 o
   0   5   1     3335.45     3261.43     46.56 o
   1   5   1     7167.00     6895.10     66.47 o
   2   5   1     3187.10     3208.73     42.51 o
   3   5   1    18970.59    19333.18    147.90 o
   4   5   1     5108.69     5097.27     58.62 o
   5   5   1     5014.00     5099.38     65.65 o
   6   5   1     3756.79     3762.26     53.43 o
   7   5   1     2736.91     2708.74     46.68 o
   8   5   1     5826.61     5805.12     99.98 o
   9   5   1     2945.30     2911.78     63.34 o
  10   5   1     2806.48     2764.99     75.26 o
  11   5   1     1322.10     1326.32     64.08 o
  12   5   1      907.92      837.42     55.30 o
  -9   6   1      578.10      566.94     62.15 o
  -8   6   1     1353.56     1428.40     59.29 o
  -7   6   1     2041.36     1990.84     61.12 o
  -6   6   1     2012.94     1962.68     57.88 o
  -5   6   1      957.03      896.91     62.08 o
  -4   6   1     1977.92     1986.35     84.45 o
  -3   6   1     3798.19     3714.65     61.45 o
  -2   6   1     5774.70     5871.95     68.28 o
  -1   6   1     1852.99     1780.25     32.42 o
   0   6   1      858.47      750.39     26.78 o
   1   6   1     4630.41     4554.02     69.69 o
   2   6   1     5293.54     5000.60     62.56 o
   3   6   1     2242.06     2152.57     37.29 o
   4   6   1     2340.49     2188.41     38.94 o
   5   6   1     4547.08     4703.74     66.53 o
   6   6   1     2993.67     3050.53     54.05 o
   7   6   1     2419.98     2420.25     50.14 o
   8   6   1     3162.14     3242.49     60.81 o
   9   6   1     2652.13     2611.13     62.78 o
  10   6   1     1337.01     1299.10     62.01 o
  11   6   1     1926.48     1889.61     73.73 o
  12   6   1      935.07      845.88     66.32 o
  -9   7   1      539.81      503.75     59.65 o
  -8   7   1      397.52      407.37     39.09 o
  -7   7   1     1325.50     1336.17     55.41 o
  -6   7   1     3115.34     3244.56     77.57 o
  -5   7   1     1939.04     1938.29     87.09 o
  -4   7   1      574.40      584.25     51.75 o
  -3   7   1     1259.35     1221.69     54.01 o
  -2   7   1     1499.19     1444.79     33.25 o
  -1   7   1     1266.29     1264.92     30.03 o
   0   7   1     3422.23     3321.74     46.94 o
   1   7   1     1280.98     1262.31     31.82 o
   2   7   1      389.00      397.53     22.13 o
   3   7   1     1742.72     1787.46     36.71 o
   4   7   1     1598.08     1559.89     35.16 o
   5   7   1     1667.99     1770.74     38.83 o
   6   7   1     1352.34     1422.42     40.34 o
   7   7   1      843.24      880.08     50.90 o
   8   7   1     1179.11     1177.84     49.19 o
   9   7   1     1619.07     1629.90     55.66 o
  10   7   1     1526.33     1529.55     69.32 o
  11   7   1      932.89      910.05     57.55 o
  12   7   1      563.27      560.26     59.05 o
  -8   8   1     2036.22     1907.36     69.72 o
  -7   8   1     1279.77     1275.49     60.15 o
  -6   8   1     1343.97     1338.26    124.66 o
  -5   8   1     1973.26     1939.70     62.01 o
  -4   8   1      825.02      817.46     52.52 o
  -3   8   1     3235.68     3233.24    116.32 o
  -2   8   1     1667.17     1727.55     52.92 o
  -1   8   1     1808.93     1745.99     46.38 o
   0   8   1     1835.65     1865.44     41.02 o
   1   8   1     1220.48     1182.65     36.78 o
   2   8   1     2677.04     2628.00     54.20 o
   3   8   1     1571.30     1540.41     43.24 o
   4   8   1      728.39      761.98     30.81 o
   5   8   1     1614.57     1673.65     45.64 o
   6   8   1      720.14      773.49     36.00 o
   7   8   1      235.56      313.88     26.07 o
   8   8   1     1133.19     1169.41     51.17 o
   9   8   1      687.74      811.80     45.67 o
  10   8   1      543.81      612.02     42.47 o
  11   8   1      455.08      412.19     43.52 o
  12   8   1     1090.77     1013.97     72.74 o
  -7   9   1     2448.69     2440.80     77.54 o
  -6   9   1     2849.03     2795.49     80.57 o
  -5   9   1     1513.54     1462.88     59.56 o
  -4   9   1     1059.91     1139.15     56.62 o
  -3   9   1     3673.27     3594.83     95.13 o
  -2   9   1     2746.98     2780.31     82.39 o
  -1   9   1     5324.59     5283.25    140.33 o
   0   9   1     6444.48     6296.22     97.78 o
   1   9   1     3688.54     3667.48     99.59 o
   2   9   1     3198.09     3218.13     63.74 o
   3   9   1     2775.81     2833.78     55.44 o
   4   9   1     2980.02     2990.11     58.13 o
   5   9   1     2478.80     2542.89     59.04 o
   6   9   1     2098.31     1937.55     54.21 o
   7   9   1      946.85     1003.65     46.84 o
   8   9   1     1284.57     1308.94     61.52 o
   9   9   1      788.78      861.23     52.46 o
  10   9   1      567.15      575.85     47.10 o
  11   9   1      598.84      648.23     76.42 o
  -7  10   1     1259.08     1308.78     78.25 o
  -6  10   1      306.64      262.75     36.28 o
  -5  10   1     1078.18     1052.14     59.22 o
  -4  10   1     1719.28     1672.96     65.04 o
  -3  10   1     1981.26     1891.94    110.07 o
  -2  10   1     3383.16     3376.83     96.47 o
  -1  10   1     2679.37     2594.91     73.63 o
   0  10   1     2912.64     2942.03     90.88 o
   1  10   1     2954.70     2872.59     67.96 o
   2  10   1     7518.98     7328.44    105.27 o
   3  10   1     3445.51     3350.43     63.60 o
   4  10   1     2161.03     2212.27     57.32 o
   5  10   1     2294.05     2355.63     60.72 o
   6  10   1     3104.22     3310.74     72.97 o
   7  10   1     4164.19     4022.01     82.84 o
   8  10   1     2105.18     2216.26     72.38 o
   9  10   1     1525.74     1572.29     71.56 o
  10  10   1      714.42      763.40     56.20 o
  11  10   1     1295.02     1316.60     81.23 o
  -6  11   1      599.04      559.35     49.47 o
  -5  11   1      399.59      414.39     44.81 o
  -4  11   1      392.09      450.21     41.84 o
  -3  11   1      409.02      397.78     40.62 o
  -2  11   1     1044.47     1035.51     57.85 o
  -1  11   1     1486.30     1400.52     72.02 o
   0  11   1     1401.40     1474.00     95.59 o
   1  11   1      639.89      672.48     48.10 o
   2  11   1      120.80      130.15     24.85 o
   3  11   1     1209.58     1253.72     52.17 o
   4  11   1     2937.11     2904.81     68.61 o
   5  11   1     1020.18     1062.99     50.07 o
   6  11   1     1680.90     1804.08     62.98 o
   7  11   1     1814.34     1811.40     64.87 o
   8  11   1     1089.90     1177.24    112.92 o
   9  11   1     1080.28     1147.70     73.96 o
  10  11   1      885.08      891.90     60.86 o
  -4  12   1     1239.08     1193.53     61.13 o
  -3  12   1      357.28      344.18     37.01 o
  -2  12   1      638.59      590.89     48.00 o
  -1  12   1      638.48      662.85     70.78 o
   0  12   1      595.60      574.86     46.72 o
   1  12   1      621.75      676.59     50.51 o
   2  12   1       44.55       32.11     24.45 o
   3  12   1     1015.11      986.95     53.30 o
   4  12   1      487.95      544.61     42.19 o
   5  12   1      459.82      514.32     39.16 o
   6  12   1     1055.92     1122.32     55.41 o
   7  12   1      818.73      776.31     51.44 o
   8  12   1      795.48      911.44     59.42 o
   9  12   1      339.98      306.66     47.91 o
  -3  13   1     1445.22     1350.95     74.46 o
  -2  13   1     1407.13     1485.25     77.22 o
  -1  13   1      851.55      844.85     73.82 o
   0  13   1     1516.10     1541.01     86.15 o
   1  13   1      567.10      585.65     59.09 o
   2  13   1      692.23      685.72     53.07 o
   3  13   1     1314.92     1369.55     71.58 o
   4  13   1     1306.82     1346.81     71.75 o
   5  13   1     1317.10     1227.16     82.11 o
   6  13   1      633.73      597.07     48.55 o
   7  13   1      701.89      693.37     52.65 o
   8  13   1      343.38      395.83     64.03 o
  -1  14   1     1478.65     1329.69     76.62 o
   0  14   1     1186.79     1181.60     82.04 o
   1  14   1     1330.27     1304.42    128.11 o
   2  14   1     2394.81     2590.71     89.19 o
   3  14   1     1446.93     1563.96     95.86 o
   4  14   1      980.95      900.80     76.12 o
   5  14   1      998.79     1033.10     82.67 o
   6  14   1     1200.80     1288.71     92.12 o
  -4 -14   2      612.83      625.81     66.52 o
  -3 -14   2      554.62      485.01     77.70 o
  -2 -14   2     1284.30     1103.24    118.18 o
  -1 -14   2     1121.74      969.96     94.78 o
   0 -14   2      912.23      881.99     90.48 o
   1 -14   2      917.95      919.65     63.12 o
  -6 -13   2      352.25      416.72     61.01 o
  -5 -13   2      361.83      296.52     51.61 o
  -4 -13   2     1304.34     1353.86     87.97 o
  -3 -13   2      183.43      208.53     44.33 o
  -2 -13   2      444.99      449.02     53.02 o
  -1 -13   2     1189.60      917.20     88.20 o
   0 -13   2      310.71      333.75     40.10 o
   1 -13   2      492.10      431.56     44.52 o
   2 -13   2      224.32      232.68     37.14 o
   3 -13   2      619.88      629.15     52.25 o
   4 -13   2      495.69      389.62     64.72 o
  -7 -12   2      315.05      300.40     41.98 o
  -6 -12   2       72.72       58.21     29.86 o
  -5 -12   2      516.89      525.71     50.57 o
  -4 -12   2      280.82      280.14     40.38 o
  -3 -12   2      268.45      260.77     43.32 o
  -2 -12   2      342.22      283.18     42.71 o
  -1 -12   2      212.93      205.06     30.41 o
   0 -12   2      256.26      251.40     34.65 o
   1 -12   2      126.55       83.42     27.17 o
   2 -12   2      118.29      138.38     39.12 o
   3 -12   2      181.23      161.04     31.40 o
   4 -12   2      492.51      514.22     63.33 o
   5 -12   2      229.27      270.61     36.78 o
  -8 -11   2      460.79      442.47     53.18 o
  -7 -11   2      884.95      882.77     59.00 o
  -6 -11   2      824.96      905.00     75.46 o
  -5 -11   2     1132.91     1189.14     61.78 o
  -4 -11   2      442.28      429.78     42.91 o
  -3 -11   2      841.16      720.94     51.49 o
  -2 -11   2      133.29      133.58     32.03 o
  -1 -11   2      893.17      863.74     44.57 o
   0 -11   2      837.60      837.98     75.30 o
   1 -11   2      289.93      264.63     28.37 o
   2 -11   2      302.21      281.18     34.18 o
   3 -11   2       95.69      108.28     27.82 o
   4 -11   2      600.49      520.10     59.56 o
   5 -11   2      164.73      160.69     30.37 o
   6 -11   2      164.40      179.38     27.87 o
  -9 -10   2     1128.37     1129.05     75.34 o
  -8 -10   2      792.94      694.44     60.21 o
  -7 -10   2      986.31      856.78     49.91 o
  -6 -10   2     2440.27     2274.86     66.69 o
  -5 -10   2     1652.55     1721.36     63.88 o
  -4 -10   2     1731.11     1666.31     66.09 o
  -3 -10   2     1982.20     2010.52     49.10 o
  -2 -10   2     2855.05     2902.08     53.75 o
  -1 -10   2     3489.55     3531.91     59.16 o
   0 -10   2     1148.83     1160.30     46.90 o
   1 -10   2     1550.40     1504.63     48.03 o
   2 -10   2     1505.11     1539.93     48.79 o
   3 -10   2     2284.75     2186.01     66.60 o
   4 -10   2     1075.28     1015.25     53.17 o
   5 -10   2      478.19      489.19     35.62 o
   6 -10   2      377.79      315.77     32.77 o
   7 -10   2      164.62      164.00     37.76 o
 -10  -9   2      719.29      645.08     60.70 o
  -9  -9   2      483.95      612.83     49.50 o
  -8  -9   2       85.78       95.38     28.40 o
  -7  -9   2      906.78      900.64     44.19 o
  -6  -9   2     1285.78     1240.00     54.12 o
  -5  -9   2     1480.01     1474.21     48.20 o
  -4  -9   2     1151.94     1189.24     45.11 o
  -3  -9   2      611.75      668.21     31.79 o
  -2  -9   2     2169.73     2168.96     47.01 o
  -1  -9   2     3357.23     3391.29     51.89 o
   0  -9   2     2729.75     2836.73     55.42 o
   1  -9   2     1883.39     1960.45     55.38 o
   2  -9   2     2322.69     2405.41     65.42 o
   3  -9   2     1626.54     1675.62    110.60 o
   4  -9   2     1785.49     1771.10     45.97 o
   5  -9   2     2214.58     2103.22     61.48 o
   6  -9   2      996.91      918.73     48.50 o
   7  -9   2      761.40      756.09     45.80 o
   8  -9   2     1136.16     1158.15     56.52 o
 -10  -8   2      268.78      184.74     41.26 o
  -9  -8   2      793.61      790.78     53.45 o
  -8  -8   2       46.71       26.08     23.39 o
  -7  -8   2       88.16      100.16     20.86 o
  -6  -8   2      109.63      142.08     21.18 o
  -5  -8   2      953.19      995.69     42.93 o
  -4  -8   2     1077.70     1049.91     37.88 o
  -3  -8   2      220.24      251.32     17.07 o
  -2  -8   2      299.74      296.21     18.33 o
  -1  -8   2       55.15       62.47     12.00 o
   0  -8   2      454.93      474.69     22.59 o
   1  -8   2     1037.48     1063.28     30.91 o
   2  -8   2     1909.95     2004.75     44.09 o
   3  -8   2      654.02      685.18     28.01 o
   4  -8   2      591.88      689.36     34.04 o
   5  -8   2      893.44      865.34     39.18 o
   6  -8   2     1072.65     1060.61     40.42 o
   7  -8   2      901.70      891.15     39.60 o
   8  -8   2      915.67      872.48     46.49 o
   9  -8   2      921.68      954.16     74.54 o
 -11  -7   2      497.36      365.56     71.99 o
 -10  -7   2      664.13      709.25     68.59 o
  -9  -7   2      952.07      929.64     54.62 o
  -8  -7   2      312.23      325.01     40.93 o
  -7  -7   2      563.08      580.02     32.59 o
  -6  -7   2     1607.65     1691.56     43.98 o
  -5  -7   2     1051.41     1053.46     37.31 o
  -4  -7   2      566.45      601.70     26.87 o
  -3  -7   2      469.39      469.84     18.24 o
  -2  -7   2      670.56      654.83     22.57 o
  -1  -7   2      137.65      164.70     13.57 o
   0  -7   2      324.90      334.84     17.97 o
   1  -7   2      235.74      249.23     17.43 o
   2  -7   2      987.88     1031.53     29.89 o
   3  -7   2      253.12      267.90     19.31 o
   4  -7   2      264.04      316.72     22.19 o
   5  -7   2     1631.51     1711.47     41.92 o
   6  -7   2      555.12      528.10     28.10 o
   7  -7   2      342.65      359.81     24.76 o
   8  -7   2      276.98      292.38     31.01 o
   9  -7   2      661.17      649.62     39.20 o
  10  -7   2      579.25      579.98     39.83 o
 -11  -6   2      518.82      513.41     56.94 o
 -10  -6   2     1123.37     1195.17     67.25 o
  -9  -6   2     1087.40     1134.70     53.67 o
  -8  -6   2     1727.37     1766.26     56.74 o
  -7  -6   2     1011.38     1041.59     42.45 o
  -6  -6   2     4556.86     4472.77     66.45 o
  -5  -6   2     2005.87     1880.12     40.97 o
  -4  -6   2     2715.19     2730.49     43.46 o
  -3  -6   2     2349.83     2223.00     39.13 o
  -2  -6   2      281.23      260.64     13.69 o
  -1  -6   2     2596.46     2640.47     37.02 o
   0  -6   2     1327.62     1364.04     27.60 o
   1  -6   2     1399.28     1385.50     36.73 o
   2  -6   2     2411.21     2682.95     42.86 o
   3  -6   2     1980.82     2034.17     39.30 o
   4  -6   2      454.37      471.33     19.20 o
   5  -6   2      257.83      255.80     18.38 o
   6  -6   2      781.80      733.08     27.40 o
   7  -6   2     1074.18     1112.87     33.18 o
   8  -6   2      453.28      480.39     34.08 o
   9  -6   2      623.95      632.11     36.32 o
  10  -6   2      193.02      180.54     26.39 o
 -11  -5   2      555.14      609.94     50.62 o
 -10  -5   2     1196.14     1196.39     63.64 o
  -9  -5   2     1095.15     1121.06     52.34 o
  -8  -5   2     1738.21     1784.47     55.06 o
  -7  -5   2     3599.53     3493.24     64.00 o
  -6  -5   2     2793.66     2781.07     50.44 o
  -5  -5   2     2173.10     2187.51     42.58 o
  -4  -5   2     3318.32     3421.85     47.25 o
  -3  -5   2     3799.28     3882.87     52.84 o
  -2  -5   2     3570.77     3506.14     44.92 o
  -1  -5   2     5493.73     5509.22     54.41 o
   0  -5   2     3052.12     2996.46     38.10 o
   1  -5   2     1450.31     1426.13     24.45 o
   2  -5   2     4053.29     4163.98     52.26 o
   3  -5   2     3675.34     3827.31     44.44 o
   4  -5   2     2123.19     2080.93     30.28 o
   5  -5   2     1253.64     1234.78     23.23 o
   6  -5   2       57.15       68.14     10.46 o
   7  -5   2      522.11      581.60     24.37 o
   8  -5   2     1777.82     1813.03     46.56 o
   9  -5   2     1141.08     1154.83     42.21 o
  10  -5   2      151.50      129.86     22.79 o
  11  -5   2      228.79      242.73     41.93 o
 -11  -4   2      267.68      259.42     38.80 o
 -10  -4   2      891.60      849.19     54.66 o
  -9  -4   2      419.19      383.45     32.52 o
  -8  -4   2     1014.62      976.47     45.80 o
  -7  -4   2     1777.58     1767.17     44.91 o
  -6  -4   2      357.38      378.68     25.07 o
  -5  -4   2      988.74      994.56     30.17 o
  -4  -4   2     1390.97     1358.75     28.62 o
  -3  -4   2     5771.68     6067.92     60.74 o
  -2  -4   2     1614.31     1604.87     26.85 o
  -1  -4   2     2212.34     2198.93     27.04 o
   0  -4   2     9952.69    10217.95     81.99 o
   1  -4   2     6659.40     6976.12     59.04 o
   2  -4   2     2340.05     2234.57     27.67 o
   3  -4   2     1867.48     1845.88     26.36 o
   4  -4   2     3792.48     3694.30     35.08 o
   5  -4   2     1261.79     1198.09     21.70 o
   6  -4   2     1265.00     1246.92     20.36 o
   7  -4   2     1616.24     1636.40     31.63 o
   8  -4   2     1637.05     1662.24     45.12 o
   9  -4   2     1280.47     1246.46     47.77 o
  10  -4   2      903.72      927.82     59.34 o
  11  -4   2      637.95      674.07     36.51 o
 -11  -3   2      788.13      841.44     56.00 o
 -10  -3   2      291.30      271.74     34.95 o
  -9  -3   2      243.77      223.17     37.59 o
  -8  -3   2      228.83      238.91     29.47 o
  -7  -3   2       49.59       64.18     15.71 o
  -6  -3   2      667.69      717.46     26.52 o
  -5  -3   2       70.19       82.72     11.64 o
  -4  -3   2      432.74      372.51     18.68 o
  -3  -3   2       58.21       94.45     10.03 o
  -2  -3   2     1485.81     1539.54     24.81 o
  -1  -3   2     3073.27     3138.55     37.41 o
   0  -3   2     1061.71     1023.72     15.65 o
   1  -3   2     8440.97     8633.43     74.45 o
   2  -3   2      294.69      351.69     10.92 o
   3  -3   2     2993.08     3021.83     31.06 o
   4  -3   2     1405.56     1583.13     60.56 o
   5  -3   2     1564.70     1478.15     64.38 o
   6  -3   2     2187.18     2115.66     32.14 o
   7  -3   2      146.25      149.26     10.70 o
   8  -3   2     4228.33     4171.78     63.56 o
   9  -3   2     1124.09     1080.98     36.78 o
  10  -3   2     1301.26     1253.73     43.51 o
  11  -3   2      690.21      715.65     37.44 o
  12  -3   2      459.90      490.06     43.34 o
 -11  -2   2      938.62      939.34     58.14 o
 -10  -2   2     1108.77     1044.63     57.56 o
  -9  -2   2     2723.71     2524.95     91.37 o
  -8  -2   2      459.64      500.66     32.82 o
  -7  -2   2      290.99      305.40     22.36 o
  -6  -2   2      632.14      694.65     23.15 o
  -5  -2   2     1267.49     1266.07     25.21 o
  -4  -2   2     1194.93     1269.57     22.98 o
  -3  -2   2     2200.05     2193.23     28.02 o
  -2  -2   2     1023.38     1024.23     16.67 o
  -1  -2   2      124.47      168.37      9.36 o
   0  -2   2     9542.62     9634.63     73.08 o
   1  -2   2      162.55      178.45      5.56 o
   2  -2   2     1851.61     2057.25     20.31 o
   3  -2   2     2138.89     2279.79     43.20 o
   4  -2   2      607.43      628.29     29.98 o
   5  -2   2     1194.74     1222.02     42.40 o
   6  -2   2      498.48      529.31     18.29 o
   7  -2   2      407.75      414.05     14.75 o
   8  -2   2      753.26      787.77     35.96 o
   9  -2   2      341.37      316.18     22.49 o
  10  -2   2      442.22      507.22     27.78 o
  11  -2   2      229.25      187.92     22.57 o
  12  -2   2      256.94      242.38     52.25 o
 -11  -1   2      957.94      978.44     58.00 o
 -10  -1   2      892.12      874.46     52.86 o
  -9  -1   2     1909.41     1850.55     54.96 o
  -8  -1   2     3337.73     3200.59     58.85 o
  -7  -1   2     3020.07     3040.63     54.15 o
  -6  -1   2     1875.99     1874.64     31.87 o
  -5  -1   2     4781.98     4858.52     50.48 o
  -4  -1   2     1099.18     1029.92     20.93 o
  -3  -1   2    10293.71    10800.12     84.49 o
  -2  -1   2     3994.53     3958.97     37.43 o
  -1  -1   2    10508.69    10573.74     75.41 o
   0  -1   2     6538.99     6700.69     53.00 o
   1  -1   2     2920.56     3039.09     23.17 o
   2  -1   2    10724.70    10849.92    105.02 o
   3  -1   2      507.68      510.54     15.57 o
   4  -1   2     6439.28     6556.98     81.15 o
   5  -1   2     3120.20     3212.94     77.97 o
   6  -1   2      903.83      947.30     18.44 o
   7  -1   2      640.53      668.81     18.19 o
   8  -1   2      358.62      356.75     18.65 o
   9  -1   2     1482.37     1515.69     37.43 o
  10  -1   2      189.14      161.25     19.38 o
  11  -1   2      153.96      168.34     26.74 o
  12  -1   2      149.30      100.63     26.33 o
 -11   0   2      524.44      469.93     47.91 o
 -10   0   2      617.48      603.69     40.21 o
  -9   0   2     1395.48     1452.95     52.13 o
  -8   0   2     1372.94     1281.79     40.59 o
  -7   0   2      957.01      968.18     32.93 o
  -6   0   2     2668.02     2693.82     40.37 o
  -5   0   2     2628.99     2615.30     35.21 o
  -4   0   2     4131.16     4100.55     42.76 o
  -3   0   2     5092.30     5045.46     61.46 o
  -2   0   2     2954.76     2952.10     32.70 o
  -1   0   2      692.90      787.34     16.46 o
   0   0   2     1648.30     1636.28     25.83 o
   1   0   2     3667.55     3696.42     27.51 o
   2   0   2     7888.57     8068.55     49.41 o
   3   0   2     4375.01     4551.56     54.11 o
   4   0   2     4403.38     4277.35     44.08 o
   5   0   2     2845.24     2787.87     32.85 o
   6   0   2     3989.86     3965.12     39.31 o
   7   0   2     3416.92     3422.85     40.05 o
   8   0   2      657.18      674.64     26.67 o
   9   0   2      948.85      919.38     32.20 o
  10   0   2      783.15      774.46     34.42 o
  11   0   2      658.27      654.52     39.75 o
  12   0   2      392.31      408.86     36.17 o
  13   0   2      361.49      366.63     37.16 o
 -11   1   2      237.60      242.58     38.07 o
 -10   1   2      220.06      153.25     30.60 o
  -9   1   2      334.27      328.07     33.07 o
  -8   1   2     1423.34     1379.10     41.66 o
  -7   1   2      468.49      488.74     25.12 o
  -6   1   2      722.12      815.82     28.99 o
  -5   1   2      994.16     1049.40     25.14 o
  -4   1   2     1847.28     1956.47     29.24 o
  -3   1   2       71.26       92.16      9.72 o
  -2   1   2     4207.43     4308.97     50.25 o
  -1   1   2     8510.97     8333.44     77.09 o
   0   1   2      370.63      435.75     23.10 o
   1   1   2      196.80      237.66      8.28 o
   2   1   2     1496.80     1476.24     16.32 o
   3   1   2     9726.28     9829.60     67.33 o
   4   1   2     6530.30     6709.12     51.76 o
   5   1   2     2543.02     2487.82     28.13 o
   6   1   2     1567.07     1395.20     23.99 o
   7   1   2     1988.96     1970.48     34.11 o
   8   1   2      772.32      745.90     29.16 o
   9   1   2     2170.39     2079.44     56.97 o
  10   1   2     2735.37     2718.46     57.09 o
  11   1   2     1190.47     1191.33     55.74 o
  12   1   2     1024.33     1040.02     53.09 o
  13   1   2      582.17      595.13     54.63 o
 -11   2   2      362.49      366.59     47.88 o
 -10   2   2      278.66      321.00     38.15 o
  -9   2   2      579.03      605.10     44.94 o
  -8   2   2      252.70      255.49     41.98 o
  -7   2   2      258.53      286.57     23.16 o
  -6   2   2     1447.57     1440.03     41.88 o
  -5   2   2     1936.14     1943.90     38.19 o
  -4   2   2     1451.30     1554.10     42.83 o
  -3   2   2      169.15      250.96     14.77 o
  -2   2   2     1550.33     1587.37     26.25 o
  -1   2   2     2953.80     3103.52     38.04 o
   0   2   2     8005.13     8046.07     74.77 o
   1   2   2     7281.54     7338.27     74.94 o
   2   2   2     3231.45     3390.31     34.77 o
   3   2   2     4055.68     4060.35     37.64 o
   4   2   2     4379.01     4577.28     42.08 o
   5   2   2      516.57      500.56     22.40 o
   6   2   2     2479.74     2373.60     46.89 o
   7   2   2      924.58      904.40     24.01 o
   8   2   2      496.16      490.12     21.50 o
   9   2   2     1475.18     1509.52     43.31 o
  10   2   2     2046.16     2004.85     51.03 o
  11   2   2     1364.40     1338.19     55.40 o
  12   2   2      907.03      953.21     54.22 o
  13   2   2      669.65      651.49     47.72 o
 -10   3   2      954.06      859.15     69.70 o
  -9   3   2      455.50      438.86     40.61 o
  -8   3   2      578.92      617.69     42.86 o
  -7   3   2     2100.05     2069.42     53.48 o
  -6   3   2      551.51      545.83     31.41 o
  -5   3   2     1963.52     2078.34     52.13 o
  -4   3   2     1541.29     1591.48     32.74 o
  -3   3   2      880.12      815.38     20.96 o
  -2   3   2     3885.21     3985.72     46.11 o
  -1   3   2     1473.04     1562.18     27.80 o
   0   3   2     3685.54     3692.94     45.27 o
   1   3   2      563.04      581.70     17.17 o
   2   3   2      116.23      152.81      9.90 o
   3   3   2     3967.46     4019.03     40.79 o
   4   3   2      635.28      687.40     20.95 o
   5   3   2      282.50      259.37     14.19 o
   6   3   2      113.23      130.12     11.59 o
   7   3   2       52.50       55.58     10.54 o
   8   3   2      504.52      569.13     25.17 o
   9   3   2     1408.77     1415.15     43.72 o
  10   3   2      959.32      974.66     48.34 o
  11   3   2      193.15      162.12     27.71 o
  12   3   2      231.94      125.58     27.58 o
  13   3   2      211.07      179.92     33.95 o
 -10   4   2     1526.80     1734.82     79.50 o
  -9   4   2      798.21      825.14     52.75 o
  -8   4   2     1342.32     1440.57     58.16 o
  -7   4   2     1036.13     1089.49     52.97 o
  -6   4   2     2983.28     2924.43     59.35 o
  -5   4   2     3005.78     2953.02     60.80 o
  -4   4   2     1557.70     1530.71     32.28 o
  -3   4   2     3457.72     3514.71     57.81 o
  -2   4   2     2858.46     2819.45     38.98 o
  -1   4   2     4110.87     4046.16     50.93 o
   0   4   2     2446.45     2422.29     37.65 o
   1   4   2     9072.61     9374.42     85.22 o
   2   4   2      542.46      566.16     17.57 o
   3   4   2      407.15      378.60     22.10 o
   4   4   2      655.40      589.30     19.41 o
   5   4   2     1709.61     1699.32     29.49 o
   6   4   2     2794.87     2872.63     42.52 o
   7   4   2       97.38       90.46     12.84 o
   8   4   2      223.81      241.78     21.20 o
   9   4   2       58.75       43.22     15.97 o
  10   4   2      561.02      564.19     40.14 o
  11   4   2      345.82      329.46     34.56 o
  12   4   2      175.53      151.01     30.02 o
  13   4   2       46.98       35.19     27.20 o
  -9   5   2      247.38      203.30     32.63 o
  -8   5   2      853.67      829.48     51.05 o
  -7   5   2     1027.05     1024.75     54.93 o
  -6   5   2     1062.20     1117.75     48.82 o
  -5   5   2     1983.53     2091.61     51.36 o
  -4   5   2     1302.92     1268.56     38.48 o
  -3   5   2     1972.06     1896.32     39.45 o
  -2   5   2     2077.99     2031.19     36.67 o
  -1   5   2     2487.39     2425.94     40.02 o
   0   5   2     3884.35     3943.68     69.61 o
   1   5   2     5866.83     6016.22     65.66 o
   2   5   2     6774.44     6820.72     72.90 o
   3   5   2     2769.76     2812.97     38.45 o
   4   5   2     3384.49     3332.70     43.04 o
   5   5   2     4678.47     4522.27     56.97 o
   6   5   2     2792.02     2672.78     47.02 o
   7   5   2     2746.38     2783.54     46.38 o
   8   5   2     2241.07     2296.00     60.37 o
   9   5   2      783.46      779.65     38.15 o
  10   5   2      944.83      913.89     49.86 o
  11   5   2      517.51      530.96     44.52 o
  12   5   2      492.37      480.50     42.91 o
  13   5   2      451.38      462.45     53.03 o
  -9   6   2      311.31      310.98     38.15 o
  -8   6   2      297.30      268.77     45.77 o
  -7   6   2      223.38      167.52     27.99 o
  -6   6   2      261.73      285.65     31.00 o
  -5   6   2     1684.98     1667.12     84.17 o
  -4   6   2       49.39       34.02     14.72 o
  -3   6   2      696.81      696.27     27.59 o
  -2   6   2      180.74      180.91     18.75 o
  -1   6   2      280.59      235.77     17.03 o
   0   6   2     3049.23     3079.61     49.87 o
   1   6   2     1335.61     1374.59     33.80 o
   2   6   2     5082.66     5152.22     60.22 o
   3   6   2       61.21       59.32     10.51 o
   4   6   2     6476.60     6656.91     69.15 o
   5   6   2     4092.84     4138.52     62.64 o
   6   6   2     2253.12     2265.65     45.84 o
   7   6   2     2968.91     3011.42     54.89 o
   8   6   2      619.39      640.92     34.98 o
   9   6   2     3703.74     3650.70     72.54 o
  10   6   2     1081.84     1122.04     56.81 o
  11   6   2     1013.95      891.19     53.78 o
  12   6   2      948.69      953.20     66.52 o
  13   6   2     1087.63     1111.46    151.88 o
  -8   7   2      593.08      563.86     46.34 o
  -7   7   2     1252.98     1255.98     62.37 o
  -6   7   2     1261.53     1297.51     57.07 o
  -5   7   2      104.15       76.27     25.12 o
  -4   7   2      462.22      422.79     37.72 o
  -3   7   2      251.17      287.97     24.16 o
  -2   7   2      713.61      752.26     31.22 o
  -1   7   2     1368.91     1341.89     34.59 o
   0   7   2      263.50      313.65     19.39 o
   1   7   2     1097.28     1101.87     31.15 o
   2   7   2      365.18      360.48     22.10 o
   3   7   2      211.89      217.15     16.27 o
   4   7   2     1048.96     1047.29     30.09 o
   5   7   2      587.68      587.34     29.50 o
   6   7   2      696.37      681.46     31.90 o
   7   7   2      423.32      448.61     27.48 o
   8   7   2      739.86      750.89     39.69 o
   9   7   2      937.28      855.55     49.05 o
  10   7   2      447.11      413.14     38.47 o
  11   7   2      251.41      231.82     35.04 o
  12   7   2      308.08      282.11     38.40 o
  -8   8   2      336.65      362.63     42.06 o
  -7   8   2     1065.16     1014.14     58.79 o
  -6   8   2     1425.13     1331.15     70.31 o
  -5   8   2      923.30     1000.27     53.86 o
  -4   8   2     2888.98     2690.70     90.69 o
  -3   8   2      106.32      108.30     25.87 o
  -2   8   2     1460.67     1486.73     83.25 o
  -1   8   2     1904.72     1987.71     47.95 o
   0   8   2     1566.82     1606.22     40.94 o
   1   8   2     1534.68     1583.25     38.55 o
   2   8   2      125.25      131.47     16.40 o
   3   8   2      875.69      831.67     38.52 o
   4   8   2       51.24       58.15     14.06 o
   5   8   2      758.02      818.84     35.40 o
   6   8   2      409.13      453.77     30.89 o
   7   8   2      471.57      432.14     29.11 o
   8   8   2      485.77      449.77     33.99 o
   9   8   2      133.55      158.54     28.70 o
  10   8   2      610.60      664.57     42.29 o
  11   8   2       69.00       40.11     27.02 o
  12   8   2      268.78      299.91     42.55 o
  -7   9   2      703.13      635.10     49.89 o
  -6   9   2      193.99      192.54     32.78 o
  -5   9   2      861.64      952.55     55.73 o
  -4   9   2     3206.86     3176.81     94.13 o
  -3   9   2     1384.63     1488.78     64.50 o
  -2   9   2     1480.93     1504.90     63.72 o
  -1   9   2     1955.81     1912.98     63.87 o
   0   9   2     1640.56     1656.89     43.92 o
   1   9   2     1649.52     1612.91     41.34 o
   2   9   2      941.27      925.23     36.90 o
   3   9   2      495.16      481.49     28.61 o
   4   9   2     1374.34     1434.31     42.73 o
   5   9   2     1033.91     1009.99     44.29 o
   6   9   2      448.51      469.61     32.78 o
   7   9   2     1269.81     1345.20     53.94 o
   8   9   2      780.49      728.79     46.67 o
   9   9   2      364.80      408.56     54.86 o
  10   9   2      303.65      312.79     37.71 o
  11   9   2      728.67      854.76     65.46 o
  -6  10   2      168.39      163.93     39.27 o
  -5  10   2     1154.61     1077.13     63.72 o
  -4  10   2     1644.35     1544.72     76.30 o
  -3  10   2     1014.45     1060.29     66.35 o
  -2  10   2      645.30      646.48     52.71 o
  -1  10   2     1424.05     1220.85     68.69 o
   0  10   2     2952.03     2842.84     77.75 o
   1  10   2     2506.28     2549.73     65.51 o
   2  10   2      684.52      616.79     35.81 o
   3  10   2      744.68      796.01     37.34 o
   4  10   2     2113.31     2091.81     80.90 o
   5  10   2     2075.31     1991.66     64.88 o
   6  10   2     2133.85     2123.40     59.23 o
   7  10   2     1739.51     1766.42     59.43 o
   8  10   2      559.43      619.49     46.36 o
   9  10   2      641.96      638.99     55.33 o
  10  10   2      844.56      872.23     57.53 o
  11  10   2      688.41      729.52     62.49 o
  -5  11   2      517.57      418.57     44.81 o
  -4  11   2      336.33      298.24     41.55 o
  -3  11   2      997.76      957.66     66.57 o
  -2  11   2      278.41      198.19     45.90 o
  -1  11   2      258.97      314.62     48.66 o
   0  11   2      317.59      296.36     35.25 o
   1  11   2     1034.92      927.25     55.29 o
   2  11   2     1417.91     1359.84     58.84 o
   3  11   2     1405.54     1406.96     53.50 o
   4  11   2     1115.26     1122.66     50.78 o
   5  11   2     1103.70     1092.40     51.17 o
   6  11   2     1003.26     1046.55     51.11 o
   7  11   2     1077.84     1069.94     53.08 o
   8  11   2     1344.95     1410.66     67.73 o
   9  11   2      482.55      465.78     50.97 o
  10  11   2      563.96      506.34     53.85 o
  -4  12   2      173.84      157.84     35.48 o
  -3  12   2      431.49      468.54     52.69 o
  -2  12   2       61.94       41.87     25.66 o
  -1  12   2      237.69      291.15     33.69 o
   0  12   2      197.27      198.53     32.98 o
   1  12   2       42.41        3.54     23.93 o
   2  12   2      221.99      221.89     41.11 o
   3  12   2      934.10      870.62     50.73 o
   4  12   2      363.35      359.40     36.70 o
   5  12   2      159.96      152.02     26.95 o
   6  12   2      254.61      268.10     33.01 o
   7  12   2       86.28       42.46     25.76 o
   8  12   2      270.67      216.97     40.18 o
   9  12   2       83.62       32.93     33.54 o
  -2  13   2      318.77      250.25     35.77 o
  -1  13   2      370.49      379.00     44.52 o
   0  13   2      401.76      368.18     43.05 o
   1  13   2      289.58      239.89     43.73 o
   2  13   2     1736.47     1479.25    144.80 o
   3  13   2      269.77      263.59     46.31 o
   4  13   2      154.40       86.48     31.05 o
   5  13   2      388.02      435.70     42.41 o
   6  13   2       94.15      114.47     30.14 o
   7  13   2      112.70      155.60     34.85 o
   8  13   2      364.14      357.10     50.54 o
   0  14   2      877.66      842.92     71.53 o
   1  14   2      982.02     1005.77     85.30 o
   2  14   2     1256.40     1166.77     80.75 o
   3  14   2      818.63      935.70     65.35 o
   4  14   2     1008.25     1086.44     69.55 o
   5  14   2      914.15      994.94     67.28 o
   6  14   2      620.97      597.20     56.79 o
  -3 -14   3     1009.32     1185.79    152.37 o
  -2 -14   3      396.90      290.62     63.46 o
  -1 -14   3     1398.18     1383.89    114.06 o
   0 -14   3     1106.07     1043.14    135.77 o
   1 -14   3     1047.50     1166.21    140.73 o
  -5 -13   3      245.69      299.49     45.88 o
  -4 -13   3      408.78      400.35     49.70 o
  -3 -13   3      490.68      496.23     57.85 o
  -2 -13   3      137.43       89.47     47.39 o
  -1 -13   3      257.98      114.98     47.65 o
   0 -13   3      734.64      664.62     62.00 o
   1 -13   3      989.72      980.49     74.49 o
   2 -13   3      690.91      773.80     63.66 o
   3 -13   3      627.61      547.09     78.25 o
  -7 -12   3      230.96      236.98     45.31 o
  -6 -12   3      122.13      145.37     40.43 o
  -5 -12   3      917.01     1013.02     61.53 o
  -4 -12   3      545.29      603.28     53.76 o
  -3 -12   3      128.58      121.51     36.28 o
  -2 -12   3      237.17      249.83     42.56 o
  -1 -12   3       65.93      -20.24     29.65 o
   0 -12   3      377.51      322.74     36.37 o
   1 -12   3      210.34      210.21     32.60 o
   2 -12   3      431.91      310.07     37.76 o
   3 -12   3      322.01      352.48     38.56 o
   4 -12   3      248.07      245.81     41.08 o
   5 -12   3      389.60      352.61     40.33 o
  -8 -11   3      691.36      807.80     68.23 o
  -7 -11   3      618.33      676.42     54.77 o
  -6 -11   3      524.67      602.36     45.58 o
  -5 -11   3      624.19      634.41     44.84 o
  -4 -11   3      792.02      744.61     50.02 o
  -3 -11   3      865.07      859.70     56.06 o
  -2 -11   3     1116.16     1108.67     90.94 o
  -1 -11   3      135.15      176.55     29.88 o
   0 -11   3      461.82      493.83     35.25 o
   1 -11   3      456.32      466.69     40.13 o
   2 -11   3      173.04      137.77     27.96 o
   3 -11   3      662.58      671.73     47.26 o
   4 -11   3      221.63      233.91     31.53 o
   5 -11   3      124.42       88.65     26.63 o
   6 -11   3      215.87      232.77     32.82 o
   7 -11   3      326.07      366.81     46.16 o
  -9 -10   3      317.03      321.35     98.61 o
  -8 -10   3     1087.66      979.42     70.32 o
  -7 -10   3      579.65      629.71     50.49 o
  -6 -10   3      904.18      892.69     66.13 o
  -5 -10   3     1165.57     1217.32     56.02 o
  -4 -10   3     2482.77     2626.13     68.36 o
  -3 -10   3     1205.09     1329.75     58.70 o
  -2 -10   3     2179.47     2310.67     73.15 o
  -1 -10   3      886.80      905.96     57.24 o
   0 -10   3      532.11      584.09     35.59 o
   1 -10   3     1933.97     1928.04     53.38 o
   2 -10   3     1408.30     1321.44     57.36 o
   3 -10   3     1502.73     1515.64     58.37 o
   4 -10   3       72.14       95.40     24.03 o
   5 -10   3      671.87      690.63     44.70 o
   6 -10   3     1043.66     1019.45     54.10 o
   7 -10   3      287.77      285.50     29.38 o
   8 -10   3      614.02      610.97     39.93 o
  -9  -9   3      302.86      275.28     45.50 o
  -8  -9   3     1069.95      972.92     68.50 o
  -7  -9   3      336.06      328.51     38.53 o
  -6  -9   3      746.77      774.07     45.85 o
  -5  -9   3     2094.80     2129.33     61.03 o
  -4  -9   3      777.01      806.53     43.28 o
  -3  -9   3     3667.89     3717.28     73.16 o
  -2  -9   3     3865.15     3886.03     62.08 o
  -1  -9   3      977.28      979.34     31.41 o
   0  -9   3     1371.83     1364.12     36.68 o
   1  -9   3     2253.81     2212.81     78.14 o
   2  -9   3     3417.55     3297.89     64.42 o
   3  -9   3     2294.33     2248.24     74.06 o
   4  -9   3     1830.78     1805.24     50.54 o
   5  -9   3     1105.54     1154.27     44.79 o
   6  -9   3     1243.72     1202.47     45.72 o
   7  -9   3     1381.14     1481.16     54.52 o
   8  -9   3      539.75      575.26     40.24 o
   9  -9   3     1111.50     1228.41     54.33 o
 -10  -8   3      108.37      142.33     48.22 o
  -9  -8   3       47.78       59.52     29.12 o
  -8  -8   3      708.33      789.05     51.63 o
  -7  -8   3      121.23      124.13     24.78 o
  -6  -8   3      718.85      775.70     39.45 o
  -5  -8   3      973.75     1051.84     42.33 o
  -4  -8   3      112.83      131.17     18.85 o
  -3  -8   3      791.03      783.42     32.47 o
  -2  -8   3      133.31      137.53     13.79 o
  -1  -8   3     2677.49     2653.85     41.99 o
   0  -8   3     1570.29     1611.81     32.61 o
   1  -8   3      892.65      924.20     29.75 o
   2  -8   3     1745.39     1697.57     40.07 o
   3  -8   3     1258.82     1295.51     34.98 o
   4  -8   3     2013.20     1906.77     48.08 o
   5  -8   3     1095.84     1080.24     34.40 o
   6  -8   3     2060.51     2035.60     49.50 o
   7  -8   3      810.98      825.25     37.12 o
   8  -8   3      495.01      468.06     30.06 o
   9  -8   3     1211.57     1195.59     73.24 o
 -10  -7   3      242.70      195.12     41.59 o
  -9  -7   3     1063.66      971.39     58.23 o
  -8  -7   3      589.45      538.74     42.82 o
  -7  -7   3      306.87      398.60     33.00 o
  -6  -7   3      750.86      805.45     38.25 o
  -5  -7   3       71.00      110.41     18.36 o
  -4  -7   3      427.23      425.83     24.39 o
  -3  -7   3      397.27      441.38     24.04 o
  -2  -7   3      102.85      119.03     15.70 o
  -1  -7   3       56.80       75.83     10.68 o
   0  -7   3      235.90      233.75     14.35 o
   1  -7   3     1524.04     1545.12     30.49 o
   2  -7   3      207.00      238.06     17.53 o
   3  -7   3      943.29      979.54     28.40 o
   4  -7   3      447.84      412.63     22.54 o
   5  -7   3      467.28      497.93     26.30 o
   6  -7   3      143.60      137.79     17.54 o
   7  -7   3      184.61      196.99     19.27 o
   8  -7   3      787.15      824.42     57.59 o
   9  -7   3      286.36      235.40     31.58 o
  10  -7   3      827.95      831.14     43.64 o
 -10  -6   3     1121.20     1094.93     72.26 o
  -9  -6   3     1314.05     1265.68     63.91 o
  -8  -6   3     1197.40     1162.42     53.41 o
  -7  -6   3     4518.78     4520.80     77.89 o
  -6  -6   3      722.36      758.27     33.98 o
  -5  -6   3      210.65      230.71     20.21 o
  -4  -6   3     1380.69     1346.82     32.78 o
  -3  -6   3     1626.29     1618.63     32.79 o
  -2  -6   3     2011.49     1958.86     33.80 o
  -1  -6   3     1607.35     1556.21     29.50 o
   0  -6   3     1785.56     1868.28     31.67 o
   1  -6   3     1195.42     1204.29     27.56 o
   2  -6   3     1826.88     1816.41     36.43 o
   3  -6   3      561.74      561.10     19.71 o
   4  -6   3      795.11      786.68     21.20 o
   5  -6   3     1362.44     1440.23     35.62 o
   6  -6   3      464.54      422.10     21.34 o
   7  -6   3      401.38      409.59     21.41 o
   8  -6   3      288.59      284.38     20.07 o
   9  -6   3      239.36      261.99     24.00 o
  10  -6   3      722.71      719.02     37.64 o
  11  -6   3      256.02      263.97     33.49 o
 -10  -5   3      810.10      797.89     68.12 o
  -9  -5   3     1570.98     1669.70     63.69 o
  -8  -5   3     1052.83     1054.15     50.16 o
  -7  -5   3     2741.27     2692.88     58.49 o
  -6  -5   3      329.14      360.43     24.23 o
  -5  -5   3     1916.74     1905.54     41.80 o
  -4  -5   3     3117.85     3078.08     46.36 o
  -3  -5   3     3070.05     3059.58     43.63 o
  -2  -5   3     6186.46     6323.82     66.84 o
  -1  -5   3     1960.76     1924.09     33.93 o
   0  -5   3     3019.84     2952.37     33.79 o
   1  -5   3     9346.71     9603.50     80.87 o
   2  -5   3     5823.53     5985.35     74.82 o
   3  -5   3      530.10      509.73     14.20 o
   4  -5   3     3227.51     3228.97     38.75 o
   5  -5   3     1867.04     1812.37     26.55 o
   6  -5   3     2622.30     2577.73     33.35 o
   7  -5   3     3921.06     3848.98     48.80 o
   8  -5   3     1494.85     1450.05     30.89 o
   9  -5   3      731.61      734.39     31.20 o
  10  -5   3      685.91      679.33     43.74 o
  11  -5   3      817.44      821.11     61.55 o
 -11  -4   3      313.08      326.46     42.31 o
 -10  -4   3      552.88      447.05     43.42 o
  -9  -4   3      166.76      154.95     26.91 o
  -8  -4   3      844.27      777.38     48.94 o
  -7  -4   3     1552.93     1526.65     44.48 o
  -6  -4   3      304.45      305.67     25.45 o
  -5  -4   3     1223.56     1308.07     34.99 o
  -4  -4   3     1981.81     2089.68     37.04 o
  -3  -4   3     2397.62     2461.39     37.79 o
  -2  -4   3     5533.52     5866.82     70.44 o
  -1  -4   3     2893.40     2831.73     37.55 o
   0  -4   3     3207.06     3185.08     39.68 o
   1  -4   3     1908.29     1803.31     25.60 o
   2  -4   3      747.22      687.93     15.75 o
   3  -4   3     1425.36     1301.39     24.35 o
   4  -4   3     5633.44     5812.44     47.93 o
   5  -4   3     2746.46     2737.08     54.09 o
   6  -4   3     1596.11     1671.64     76.43 o
   7  -4   3     3022.82     3087.58     51.02 o
   8  -4   3     1626.84     1665.32     37.28 o
   9  -4   3     2410.50     2352.73     51.91 o
  10  -4   3     1007.12      966.57     35.66 o
  11  -4   3     1007.62     1041.41     42.54 o
  12  -4   3      934.13      908.12     46.09 o
 -11  -3   3      439.20      462.91     47.32 o
 -10  -3   3      101.81      122.64     30.21 o
  -9  -3   3       94.40       93.87     30.65 o
  -8  -3   3     1467.36     1481.76     54.88 o
  -7  -3   3       82.81       92.58     21.33 o
  -6  -3   3      947.22      969.76     34.00 o
  -5  -3   3      315.30      279.25     20.16 o
  -4  -3   3     1171.36     1188.58     26.38 o
  -3  -3   3     2112.80     2250.01     39.51 o
  -2  -3   3     2000.02     2161.29     31.70 o
  -1  -3   3     1275.56     1389.70     22.65 o
   0  -3   3      229.14      217.75     13.39 o
   1  -3   3     2150.30     2103.28     26.32 o
   2  -3   3      380.13      505.71     12.52 o
   3  -3   3      621.27      546.47     11.25 o
   4  -3   3     2427.75     2350.35     47.54 o
   5  -3   3     1748.77     1769.54     97.25 o
   6  -3   3     2828.09     2769.58     62.97 o
   7  -3   3     1151.43     1156.56     39.66 o
   8  -3   3      677.71      663.50     24.39 o
   9  -3   3     1624.05     1638.25     38.33 o
  10  -3   3      556.64      605.67     34.65 o
  11  -3   3      931.90      970.32     36.28 o
  12  -3   3     1125.85     1189.61     43.97 o
 -11  -2   3      621.41      567.91     70.49 o
 -10  -2   3      303.09      318.21     38.29 o
  -9  -2   3       76.36       69.20     30.34 o
  -8  -2   3      347.89      335.38     26.35 o
  -7  -2   3     1010.29      968.68     36.79 o
  -6  -2   3     1446.09     1454.72     35.74 o
  -5  -2   3      656.16      635.57     21.78 o
  -4  -2   3      371.94      385.61     17.48 o
  -3  -2   3      613.66      656.33     21.08 o
  -2  -2   3     1237.26     1215.60     23.42 o
  -1  -2   3     1972.43     2089.25     30.85 o
   0  -2   3      609.05      584.51     15.15 o
   1  -2   3      975.64     1127.82     18.26 o
   2  -2   3     1270.14     1261.99     16.32 o
   3  -2   3     3240.70     3299.56     62.93 o
   4  -2   3      390.86      384.19     20.83 o
   5  -2   3     2106.90     2151.52     35.55 o
   6  -2   3      560.66      593.88     36.83 o
   7  -2   3      465.79      518.93     39.27 o
   8  -2   3      620.72      648.50     21.53 o
   9  -2   3      387.41      386.45     22.11 o
  10  -2   3      494.73      488.43     32.07 o
  11  -2   3     1169.29     1175.55     37.80 o
  12  -2   3      556.47      539.72     32.05 o
 -11  -1   3      423.16      383.11     46.53 o
 -10  -1   3      883.95      893.39    111.29 o
  -9  -1   3     1546.76     1600.05     60.57 o
  -8  -1   3     1883.83     1906.32     48.80 o
  -7  -1   3      835.35      850.59     35.81 o
  -6  -1   3      694.47      719.91     29.24 o
  -5  -1   3     3677.91     3695.04     46.18 o
  -4  -1   3     4201.31     4444.53     54.00 o
  -3  -1   3     4264.49     4237.59     50.91 o
  -2  -1   3      102.69       94.74     10.13 o
  -1  -1   3     3104.11     3093.11     39.77 o
   0  -1   3     5949.42     5890.48     52.66 o
   1  -1   3     1048.71     1069.40     17.01 o
   2  -1   3    11770.21    11796.53     73.03 o
   3  -1   3     2886.35     3005.90     41.81 o
   4  -1   3      609.19      613.29     19.55 o
   5  -1   3     1819.46     1759.01     63.80 o
   6  -1   3     1519.69     1507.20     74.53 o
   7  -1   3     1178.83     1185.35     21.07 o
   8  -1   3      187.08      204.49     11.12 o
   9  -1   3       91.08       91.46     13.49 o
  10  -1   3      987.34      984.93     32.37 o
  11  -1   3     1413.05     1397.72     41.33 o
  12  -1   3      328.00      295.72     27.76 o
  13  -1   3      364.85      393.19     36.27 o
 -10   0   3      343.21      349.77     48.38 o
  -9   0   3     1164.88     1208.54     56.74 o
  -8   0   3     1073.37     1070.67     45.50 o
  -7   0   3     2053.11     2094.39     48.11 o
  -6   0   3     2728.82     2640.41     57.08 o
  -5   0   3     1262.96     1307.03     27.60 o
  -4   0   3     6176.31     6259.23     63.70 o
  -3   0   3     1176.70     1039.88     24.43 o
  -2   0   3     4334.50     4179.42     47.08 o
  -1   0   3    15043.96    15260.20    133.10 o
   0   0   3     8740.13     8659.95     81.60 o
   1   0   3    13990.92    14379.78    109.36 o
   2   0   3     6104.57     6105.83     41.15 o
   3   0   3    11705.57    11899.52     73.41 o
   4   0   3     4152.03     4238.11     34.87 o
   5   0   3     9808.99    10047.32     78.65 o
   6   0   3     2376.03     2436.95     26.90 o
   7   0   3     1480.81     1446.56     22.43 o
   8   0   3     3039.73     3054.87     41.42 o
   9   0   3       52.51       45.97     12.73 o
  10   0   3     2718.35     2697.05     51.51 o
  11   0   3      997.70     1045.05     39.85 o
  12   0   3      618.05      618.29     45.85 o
  13   0   3      470.33      478.77     39.16 o
 -10   1   3      265.38      226.11     35.85 o
  -9   1   3      522.35      482.78     42.85 o
  -8   1   3       87.46       94.67     21.94 o
  -7   1   3      682.02      657.83     37.64 o
  -6   1   3      329.72      347.84     25.29 o
  -5   1   3      840.40      816.04     24.49 o
  -4   1   3     1777.12     1725.09     31.74 o
  -3   1   3     1713.15     1636.01     34.18 o
  -2   1   3      222.23      179.66     13.64 o
  -1   1   3       80.80       69.88     10.38 o
   0   1   3     3243.85     3319.90     42.51 o
   1   1   3     8515.88     8670.12     69.03 o
   2   1   3    10093.65    10312.97     77.13 o
   3   1   3     1883.15     1806.73     18.13 o
   4   1   3     1360.34     1316.56     18.24 o
   5   1   3     2513.38     2402.77     28.85 o
   6   1   3     3381.54     3400.81     35.66 o
   7   1   3     7377.26     7486.95     67.90 o
   8   1   3     1478.05     1556.07     32.01 o
   9   1   3     1331.95     1391.55     37.22 o
  10   1   3     3511.61     3397.87     64.65 o
  11   1   3     1025.37     1051.83     41.06 o
  12   1   3     1195.43     1197.41     54.32 o
  13   1   3      860.64      906.92     65.25 o
 -10   2   3      455.40      395.51     43.27 o
  -9   2   3      195.07      190.29     31.79 o
  -8   2   3      152.26      203.14     30.33 o
  -7   2   3      857.47      836.89     42.13 o
  -6   2   3      954.29      954.40     48.74 o
  -5   2   3      301.11      291.73     22.35 o
  -4   2   3      224.17      322.74     20.05 o
  -3   2   3     1675.88     1700.60     35.08 o
  -2   2   3      206.82      184.29     13.19 o
  -1   2   3     2702.64     2715.42     37.75 o
   0   2   3     1982.92     2197.70     32.46 o
   1   2   3     2431.01     2614.78     44.85 o
   2   2   3     5793.59     5850.69     56.26 o
   3   2   3      277.16      357.93     12.73 o
   4   2   3     4472.27     4491.87     44.47 o
   5   2   3      116.53      211.33     11.18 o
   6   2   3     1455.26     1436.37     29.01 o
   7   2   3     1784.16     1831.34     30.25 o
   8   2   3     1302.18     1362.62     56.39 o
   9   2   3     3500.41     3406.08     59.16 o
  10   2   3      207.18      204.06     21.69 o
  11   2   3     1932.71     1966.46    106.88 o
  12   2   3      896.95      919.37     49.67 o
  13   2   3      509.08      576.27     44.65 o
 -10   3   3      427.98      505.25     47.67 o
  -9   3   3      687.62      761.50     53.04 o
  -8   3   3      647.26      666.56     47.34 o
  -7   3   3     1366.17     1419.70     43.83 o
  -6   3   3     2045.20     1991.82     48.00 o
  -5   3   3     1213.28     1228.86     39.21 o
  -4   3   3     2493.69     2511.13     41.79 o
  -3   3   3     1755.63     1813.48     33.94 o
  -2   3   3      844.57      817.52     23.07 o
  -1   3   3      356.02      341.34     19.99 o
   0   3   3     1525.51     1470.07     29.93 o
   1   3   3     4901.70     4919.13     63.53 o
   2   3   3     2221.43     2276.92     33.72 o
   3   3   3      322.83      296.86     13.19 o
   4   3   3       91.00       87.16      8.96 o
   5   3   3      165.53      172.07     11.82 o
   6   3   3     3488.43     3566.52     45.02 o
   7   3   3     1941.07     1947.41     42.47 o
   8   3   3     1000.71      977.65     28.88 o
   9   3   3      766.88      773.75     34.64 o
  10   3   3      135.86      136.88     24.09 o
  11   3   3      925.76      891.48     47.69 o
  12   3   3      716.29      755.64     47.46 o
  13   3   3      441.83      417.02     40.27 o
  -9   4   3      617.48      697.45     51.31 o
  -8   4   3     1107.41     1050.94     59.07 o
  -7   4   3     1288.14     1175.52     58.76 o
  -6   4   3     2338.69     2269.54     51.43 o
  -5   4   3     2393.82     2389.36     53.91 o
  -4   4   3     2871.09     3006.11     67.20 o
  -3   4   3     1730.05     1738.19     34.28 o
  -2   4   3     5496.05     5475.48     67.73 o
  -1   4   3     2347.98     2297.93     40.72 o
   0   4   3     2807.82     2833.45     41.14 o
   1   4   3     4772.58     4960.64     53.31 o
   2   4   3     4531.90     4697.51     64.86 o
   3   4   3     4368.37     4162.00     48.46 o
   4   4   3      353.90      289.96     14.68 o
   5   4   3     4458.97     4572.21     50.63 o
   6   4   3     1142.93     1159.64     25.74 o
   7   4   3      337.64      362.87     18.50 o
   8   4   3     2000.87     1944.66     77.30 o
   9   4   3     1920.25     1820.61     44.82 o
  10   4   3      442.37      448.11     35.12 o
  11   4   3      335.55      399.50     36.03 o
  12   4   3      451.81      420.74     38.28 o
  13   4   3      380.55      383.69     40.23 o
  -9   5   3      825.42      727.94     54.13 o
  -8   5   3      731.02      679.07     64.66 o
  -7   5   3      615.34      555.32     47.60 o
  -6   5   3     1239.43     1218.33     58.07 o
  -5   5   3     1304.64     1329.36     47.09 o
  -4   5   3     1316.47     1270.72     43.43 o
  -3   5   3     2264.86     2221.11     42.34 o
  -2   5   3     4193.69     4308.56     59.97 o
  -1   5   3      941.86      895.61     27.10 o
   0   5   3     6612.90     6728.23     78.56 o
   1   5   3     7946.17     8241.23     90.39 o
   2   5   3     2808.28     2704.48     42.54 o
   3   5   3     4628.57     4468.20     53.90 o
   4   5   3      289.35      265.04     15.24 o
   5   5   3     3748.96     3659.46     52.08 o
   6   5   3     4163.06     4072.74     51.77 o
   7   5   3     1444.60     1463.77     40.31 o
   8   5   3      909.68      815.15     41.45 o
   9   5   3      517.76      484.25     30.43 o
  10   5   3     1378.41     1456.34    110.55 o
  11   5   3     1160.48     1051.98     55.12 o
  12   5   3      397.38      385.25     39.39 o
  13   5   3      800.34      831.35     66.64 o
  -8   6   3      288.09      328.48     38.75 o
  -7   6   3      148.93      123.45     28.36 o
  -6   6   3      135.70      106.90     26.36 o
  -5   6   3      426.10      397.80     39.25 o
  -4   6   3      117.38      140.55     21.17 o
  -3   6   3      859.50      802.93     37.60 o
  -2   6   3      904.55      932.97     30.26 o
  -1   6   3     1377.89     1376.87     34.66 o
   0   6   3     3623.03     3741.25     57.34 o
   1   6   3      401.49      412.58     21.00 o
   2   6   3     4186.53     4169.41     53.87 o
   3   6   3     5339.22     5270.19     63.12 o
   4   6   3      447.31      442.77     20.48 o
   5   6   3     1860.41     1777.11     37.25 o
   6   6   3     1694.25     1661.70     36.93 o
   7   6   3     2346.05     2364.24     48.31 o
   8   6   3     3174.95     3136.83     78.55 o
   9   6   3     1672.91     1621.31     80.22 o
  10   6   3      781.75      832.22     49.16 o
  11   6   3      794.77      788.27     50.15 o
  12   6   3     1420.71     1397.05     67.83 o
  13   6   3     1177.00     1110.38     64.56 o
  -8   7   3      557.79      632.38     51.48 o
  -7   7   3       51.48       14.93     23.82 o
  -6   7   3      154.82      170.62     33.29 o
  -5   7   3      150.68      157.12     31.31 o
  -4   7   3      423.13      419.51     41.41 o
  -3   7   3     2173.67     2175.42     56.65 o
  -2   7   3       48.79       54.98     20.12 o
  -1   7   3      207.02      245.90     23.19 o
   0   7   3      176.53      180.14     22.57 o
   1   7   3      995.20     1011.21     34.41 o
   2   7   3      597.56      621.29     25.89 o
   3   7   3     1077.39     1213.02     31.79 o
   4   7   3      691.09      727.92     33.73 o
   5   7   3      432.98      397.44     21.27 o
   6   7   3     1066.97     1034.70     36.30 o
   7   7   3     1758.20     1767.65     44.52 o
   8   7   3     2256.88     2139.69     55.62 o
   9   7   3      326.82      325.29     33.72 o
  10   7   3      759.91      765.96     48.94 o
  11   7   3      836.64      842.20     53.87 o
  12   7   3     1348.58     1369.55     68.99 o
  13   7   3      652.65      596.75     66.52 o
  -7   8   3     1260.03     1254.56     67.52 o
  -6   8   3      574.57      565.96     48.03 o
  -5   8   3      340.84      371.46     42.62 o
  -4   8   3     1689.61     1687.30     68.89 o
  -3   8   3     2025.21     1930.78     71.82 o
  -2   8   3      897.00      949.77     43.84 o
  -1   8   3     1640.81     1633.13     45.98 o
   0   8   3      352.15      354.24     24.90 o
   1   8   3      376.70      342.93     24.76 o
   2   8   3      998.29     1036.21     37.19 o
   3   8   3      687.66      746.66     30.32 o
   4   8   3     1140.50     1140.05     34.42 o
   5   8   3      672.69      667.98     34.10 o
   6   8   3      466.63      479.07     39.41 o
   7   8   3      755.84      754.10     36.29 o
   8   8   3      816.44      765.45     41.29 o
   9   8   3      321.00      359.33     36.85 o
  10   8   3      160.00      159.99     30.45 o
  11   8   3       90.31       41.52     26.78 o
  12   8   3      392.08      341.11     63.32 o
  -6   9   3     1117.54     1093.46     63.62 o
  -5   9   3     2339.63     2285.38     86.05 o
  -4   9   3     1065.69     1000.27     64.32 o
  -3   9   3     2605.07     2667.24    101.40 o
  -2   9   3     1847.42     1803.17     71.68 o
  -1   9   3     1311.82     1306.83     54.07 o
   0   9   3     1240.57     1271.90     92.43 o
   1   9   3     1807.17     1820.35     49.73 o
   2   9   3     2274.18     2329.23     53.03 o
   3   9   3      691.04      712.13     33.93 o
   4   9   3     5181.18     5207.84     73.62 o
   5   9   3      541.23      544.94     31.63 o
   6   9   3     1478.55     1517.85     52.75 o
   7   9   3     2094.72     2001.23     60.40 o
   8   9   3      459.49      488.44     36.02 o
   9   9   3     1104.22     1116.52     59.40 o
  10   9   3      199.59      232.97     37.96 o
  11   9   3      685.34      603.60     55.42 o
  12   9   3      203.68      191.42     41.78 o
  -6  10   3      224.32      217.71     36.83 o
  -5  10   3      722.03      631.66     51.66 o
  -4  10   3      876.32      856.68     63.31 o
  -3  10   3      412.41      437.58     95.90 o
  -2  10   3     1594.13     1564.10     73.37 o
  -1  10   3      751.29      774.06     58.99 o
   0  10   3      689.40      802.69     47.78 o
   1  10   3      749.45      795.30     39.68 o
   2  10   3      494.11      555.73     32.19 o
   3  10   3     3797.09     3724.73     68.04 o
   4  10   3     3159.82     3073.67     67.94 o
   5  10   3      836.21      858.13     44.32 o
   6  10   3     1402.85     1402.00     54.08 o
   7  10   3      784.09      771.54     43.98 o
   8  10   3     1294.82     1359.12     64.93 o
   9  10   3     1974.53     1870.99     83.22 o
  10  10   3      990.51      958.65     66.78 o
  11  10   3      925.24      944.02     69.32 o
  -5  11   3      290.78      213.43     37.19 o
  -4  11   3      113.62      151.69     37.83 o
  -3  11   3       88.78       80.00     32.64 o
  -2  11   3     1225.42     1134.95     73.09 o
  -1  11   3       50.68       24.04     27.21 o
   0  11   3      737.37      669.99     47.26 o
   1  11   3      827.16      787.70     45.54 o
   2  11   3      338.28      313.60     37.08 o
   3  11   3     1813.18     1869.16     62.39 o
   4  11   3      228.58      240.84     29.28 o
   5  11   3     1024.19     1075.37     50.94 o
   6  11   3      842.40      876.91     47.52 o
   7  11   3      577.25      612.52     44.78 o
   8  11   3      676.25      737.51     52.17 o
   9  11   3      874.62      913.05     65.21 o
  10  11   3     1100.35     1068.80     72.82 o
  11  11   3      950.35     1108.49    162.78 o
  -3  12   3      403.61      401.00     52.44 o
  -2  12   3      397.33      411.50     51.25 o
  -1  12   3      291.38      331.43     44.14 o
   0  12   3      348.46      363.54     36.93 o
   1  12   3      379.25      423.41     45.70 o
   2  12   3     1362.84     1367.21     82.47 o
   3  12   3      967.57      875.00     51.68 o
   4  12   3       72.91       81.49     26.49 o
   5  12   3      173.26      220.91     30.30 o
   6  12   3      433.25      416.45     36.51 o
   7  12   3      357.97      296.68     33.88 o
   8  12   3      343.21      346.70     40.74 o
   9  12   3      593.79      474.71     52.66 o
  10  12   3      546.93      571.59     58.38 o
  -2  13   3      852.98      863.98     62.77 o
  -1  13   3     1308.92     1133.52     62.19 o
   0  13   3      432.10      372.58     51.63 o
   1  13   3      360.55      403.30     52.81 o
   2  13   3      735.13      588.24     75.93 o
   3  13   3      443.01      408.93     45.32 o
   4  13   3      342.36      304.08     64.44 o
   5  13   3      278.41      296.65     46.02 o
   6  13   3      248.70      293.80     38.18 o
   7  13   3      326.01      262.61     38.63 o
   8  13   3      130.19      111.77     37.68 o
   0  14   3      673.21      708.83    247.27 o
   1  14   3      884.11      904.54     74.99 o
   2  14   3      725.98      721.21     68.85 o
   3  14   3      760.02      839.41     68.73 o
   4  14   3     1021.40      944.05     66.82 o
   5  14   3      601.82      618.33     56.90 o
   6  14   3      391.59      317.44     41.33 o
   7  14   3      985.03      926.38    144.94 o
  -4 -13   4      441.44      543.60     65.97 o
  -3 -13   4      797.95      780.64     75.58 o
  -2 -13   4      872.94      966.71     80.85 o
  -1 -13   4     1938.80     1865.37    126.40 o
   0 -13   4     1480.09     1477.60     89.50 o
   1 -13   4      859.01      816.50     97.61 o
   2 -13   4     1210.10     1154.25     65.90 o
   3 -13   4     1518.51     1488.86     74.75 o
  -6 -12   4      688.66      737.87     57.01 o
  -5 -12   4      282.30      240.54     43.36 o
  -4 -12   4      285.26      289.87     42.60 o
  -3 -12   4      484.79      538.82     52.39 o
  -2 -12   4      774.09      757.02     69.57 o
  -1 -12   4     1472.63     1492.75     87.25 o
   0 -12   4      109.43      129.92     35.90 o
   1 -12   4      646.36      779.42     62.82 o
   2 -12   4     1374.17     1258.08     83.97 o
   3 -12   4     1071.26     1022.77     60.18 o
   4 -12   4      974.76      977.10     58.76 o
   5 -12   4      449.06      479.09     44.30 o
  -7 -11   4     1247.77     1301.87     72.83 o
  -6 -11   4     1928.86     1935.02     83.48 o
  -5 -11   4     1645.04     1664.19     75.93 o
  -4 -11   4     2049.03     2164.28     73.78 o
  -3 -11   4      743.55      771.67     95.52 o
  -2 -11   4     1058.58     1181.22    126.03 o
  -1 -11   4     2279.35     2317.73     85.67 o
   0 -11   4      499.73      423.37     47.76 o
   1 -11   4      924.96      936.64     53.45 o
   2 -11   4     1020.94      931.72     53.56 o
   3 -11   4      958.98      976.70     60.94 o
   4 -11   4      878.25      799.98     51.38 o
   5 -11   4      726.24      741.92     49.65 o
   6 -11   4      845.59      868.46     53.41 o
   7 -11   4      303.93      255.12     40.08 o
  -8 -10   4     2081.46     2127.76    102.61 o
  -7 -10   4     2432.60     2390.44     85.83 o
  -6 -10   4     1580.30     1647.40     84.30 o
  -5 -10   4     2491.93     2415.54     68.61 o
  -4 -10   4     2408.71     2544.47     68.40 o
  -3 -10   4     1799.99     1857.49     63.82 o
  -2 -10   4     2803.47     2941.80     68.01 o
  -1 -10   4     2672.75     2850.24     77.90 o
   0 -10   4     1637.63     1709.18     52.56 o
   1 -10   4     2092.78     2163.44     67.41 o
   2 -10   4     2215.86     2196.31     66.17 o
   3 -10   4     2332.60     2302.17     79.68 o
   4 -10   4     2029.79     1952.03     63.35 o
   5 -10   4     1075.29     1160.91     92.44 o
   6 -10   4     1767.41     1780.89     62.45 o
   7 -10   4     1362.91     1392.08     58.00 o
   8 -10   4      870.91      876.38     50.57 o
  -8  -9   4      452.68      464.50     60.39 o
  -7  -9   4     1866.12     1929.93     81.45 o
  -6  -9   4     1352.88     1422.25     61.45 o
  -5  -9   4     2807.71     2785.35     70.88 o
  -4  -9   4      871.91      986.86     48.84 o
  -3  -9   4     1490.96     1556.22     74.46 o
  -2  -9   4     1798.56     1803.73     69.62 o
  -1  -9   4     1317.69     1367.33     73.63 o
   0  -9   4     5688.26     5767.47     91.48 o
   1  -9   4     2487.07     2372.26     72.17 o
   2  -9   4     2645.71     2431.22     65.98 o
   3  -9   4     2077.63     2120.15     74.17 o
   4  -9   4     2440.21     2440.48     65.71 o
   5  -9   4     3667.20     3523.20     70.91 o
   6  -9   4     2059.22     2143.79     55.07 o
   7  -9   4     1494.33     1562.09     48.50 o
   8  -9   4     1867.53     1887.89     55.26 o
   9  -9   4     2036.99     1941.50     54.69 o
  -9  -8   4      433.08      525.43     56.29 o
  -8  -8   4      794.34      783.78     70.13 o
  -7  -8   4     1632.17     1568.60     86.22 o
  -6  -8   4     1634.47     1702.80     61.49 o
  -5  -8   4      256.96      238.33     28.77 o
  -4  -8   4      248.85      218.23     26.02 o
  -3  -8   4     3241.19     3206.45     62.42 o
  -2  -8   4     3658.28     3601.39     80.63 o
  -1  -8   4     1796.04     1847.36     44.43 o
   0  -8   4     2693.48     2691.57     92.89 o
   1  -8   4     1091.69     1064.38     53.86 o
   2  -8   4     3327.72     3220.74     54.78 o
   3  -8   4     4115.88     3898.25     88.08 o
   4  -8   4     1860.55     1945.44     48.94 o
   5  -8   4     1743.22     1637.01     44.58 o
   6  -8   4     1165.39     1271.48     40.59 o
   7  -8   4     2307.09     2281.54     47.09 o
   8  -8   4     2554.09     2550.49     55.25 o
   9  -8   4     1798.00     1738.61     48.32 o
  -9  -7   4     1011.19     1053.29     71.84 o
  -8  -7   4      460.41      532.25     45.04 o
  -7  -7   4      838.84      886.55     47.20 o
  -6  -7   4     3140.28     3092.23     64.19 o
  -5  -7   4      364.52      334.53     26.44 o
  -4  -7   4     1393.86     1350.34     51.90 o
  -3  -7   4      746.39      762.67     31.83 o
  -2  -7   4     1848.34     1861.86     36.70 o
  -1  -7   4     4196.59     4223.17     63.76 o
   0  -7   4     4224.85     4162.77     54.28 o
   1  -7   4     1835.16     1777.26     33.15 o
   2  -7   4      865.18      829.57     28.29 o
   3  -7   4     1120.36     1142.49     28.49 o
   4  -7   4      612.46      575.66     32.59 o
   5  -7   4     3643.16     3587.17     72.29 o
   6  -7   4     1091.35     1037.62     29.88 o
   7  -7   4      665.51      721.22     29.89 o
   8  -7   4     2100.33     2106.65     44.85 o
   9  -7   4      960.76      914.29     33.17 o
  10  -7   4      685.37      763.61     49.70 o
 -10  -6   4     1677.68     1644.23     89.76 o
  -9  -6   4     1206.36     1157.47     62.86 o
  -8  -6   4     1385.50     1379.49     65.38 o
  -7  -6   4     1442.76     1570.82     57.06 o
  -6  -6   4     2257.65     2292.11     62.85 o
  -5  -6   4     1480.43     1464.47     44.85 o
  -4  -6   4     2368.14     2281.26     48.65 o
  -3  -6   4     4536.27     4611.31     58.59 o
  -2  -6   4     2121.12     2110.49     35.57 o
  -1  -6   4     3462.12     3526.39     55.21 o
   0  -6   4     2519.62     2431.16     40.34 o
   1  -6   4     2414.55     2363.44     35.83 o
   2  -6   4     2643.42     2567.76     36.78 o
   3  -6   4      549.70      543.54     26.21 o
   4  -6   4     2602.92     2506.33     36.98 o
   5  -6   4      938.30      907.47     27.73 o
   6  -6   4      446.94      476.16     22.02 o
   7  -6   4     1609.34     1609.59     34.17 o
   8  -6   4     1283.96     1253.18     36.50 o
   9  -6   4      831.01      832.28     27.32 o
  10  -6   4      191.97      180.31     28.98 o
  11  -6   4      428.33      396.66     41.00 o
 -10  -5   4     1603.31     1604.94    138.81 o
  -9  -5   4     1145.01     1072.47     60.86 o
  -8  -5   4     1556.44     1577.46     68.35 o
  -7  -5   4     1019.51     1075.51     45.58 o
  -6  -5   4     3393.34     3551.01     62.16 o
  -5  -5   4     4298.68     4241.05     64.71 o
  -4  -5   4     4227.56     4254.60     67.56 o
  -3  -5   4     3780.40     3721.48     59.18 o
  -2  -5   4     2418.60     2373.71     36.97 o
  -1  -5   4    10804.97    10992.48    108.25 o
   0  -5   4     4711.63     4638.14     54.98 o
   1  -5   4     8048.80     7975.02     73.88 o
   2  -5   4     2085.14     1970.35     29.09 o
   3  -5   4     1418.49     1357.72     26.66 o
   4  -5   4     7480.74     7519.86     65.01 o
   5  -5   4     6472.61     6513.49     58.25 o
   6  -5   4     6567.15     6454.34     57.84 o
   7  -5   4      845.81      857.59     22.86 o
   8  -5   4      846.65      885.14     30.12 o
   9  -5   4     2012.89     1995.93     47.11 o
  10  -5   4     1009.70      946.13     39.25 o
  11  -5   4      779.56      839.91     45.18 o
 -10  -4   4      349.63      232.97     41.01 o
  -9  -4   4      759.71      833.85     49.02 o
  -8  -4   4      489.30      487.21     37.73 o
  -7  -4   4     1164.77     1192.77     75.11 o
  -6  -4   4     2217.70     2238.75     48.36 o
  -5  -4   4     2575.65     2562.01     48.90 o
  -4  -4   4     2421.99     2440.89     47.09 o
  -3  -4   4     1862.75     1790.86     33.96 o
  -2  -4   4     6527.17     6457.86     70.70 o
  -1  -4   4     2460.80     2415.65     38.68 o
   0  -4   4     4488.21     4441.02     58.62 o
   1  -4   4     8105.46     8004.36     71.14 o
   2  -4   4     3629.39     3659.66     56.92 o
   3  -4   4    17677.29    17840.01    115.41 o
   4  -4   4     6044.56     5970.17     46.89 o
   5  -4   4     4972.29     4876.49     55.62 o
   6  -4   4     6510.69     6459.79    114.74 o
   7  -4   4     7572.38     7483.01    158.29 o
   8  -4   4     5035.51     4842.82    146.57 o
   9  -4   4     1700.77     1765.55    134.53 o
  10  -4   4     2283.41     2268.57     46.10 o
  11  -4   4     1033.03     1000.60     44.47 o
  12  -4   4     2711.13     2724.49     62.90 o
 -10  -3   4      692.70      575.14     56.05 o
  -9  -3   4      824.33      893.97     56.60 o
  -8  -3   4     1044.35     1096.08     59.02 o
  -7  -3   4     1254.71     1213.25     50.79 o
  -6  -3   4      396.58      429.89     30.31 o
  -5  -3   4     3700.20     3710.77     50.35 o
  -4  -3   4     2610.58     2618.15     37.17 o
  -3  -3   4     1326.27     1319.90     24.09 o
  -2  -3   4      657.42      636.12     23.94 o
  -1  -3   4     1000.49      931.76     24.03 o
   0  -3   4     5873.98     5959.51     63.61 o
   1  -3   4      388.99      341.83     15.01 o
   2  -3   4     3491.75     3518.53     40.23 o
   3  -3   4     8421.66     8780.02     65.05 o
   4  -3   4     2595.91     2492.18     28.02 o
   5  -3   4     3414.10     3322.45     61.71 o
   6  -3   4     4179.88     3973.61     90.78 o
   7  -3   4     2685.38     2572.68     54.92 o
   8  -3   4     2554.07     2679.79     89.26 o
   9  -3   4     2751.86     2665.47     96.08 o
  10  -3   4     1729.23     1761.57     72.38 o
  11  -3   4     1994.98     1982.94     43.24 o
  12  -3   4     2649.57     2642.58     62.28 o
 -10  -2   4     1118.93     1136.87     71.88 o
  -9  -2   4     1321.62     1161.95     69.62 o
  -8  -2   4     2036.19     1931.89     59.11 o
  -7  -2   4     2636.52     2566.27     54.89 o
  -6  -2   4     1623.68     1658.67     39.81 o
  -5  -2   4     3522.62     3444.95     49.52 o
  -4  -2   4     1589.94     1585.14     31.54 o
  -3  -2   4     4584.95     4758.83     59.55 o
  -2  -2   4     2741.29     2659.24     40.65 o
  -1  -2   4     1006.39      955.41     28.43 o
   0  -2   4     4447.97     4658.53     62.99 o
   1  -2   4     1047.50     1011.42     18.27 o
   2  -2   4     2449.12     2413.63     31.08 o
   3  -2   4     3431.55     3483.52     31.54 o
   4  -2   4     3559.03     3443.51     35.80 o
   5  -2   4      168.12      141.83     13.19 o
   6  -2   4      956.81      984.81     30.58 o
   7  -2   4     1943.11     1959.77     74.08 o
   8  -2   4     2341.03     2366.55     84.92 o
   9  -2   4     1036.40     1040.71     53.32 o
  10  -2   4      525.86      550.80     24.78 o
  11  -2   4     2054.78     2030.71     57.23 o
  12  -2   4     1005.96     1101.78     37.39 o
  13  -2   4     1321.44     1356.79     54.46 o
 -10  -1   4     1354.09     1389.07     84.57 o
  -9  -1   4      788.29      742.49     63.15 o
  -8  -1   4     1459.29     1446.50     52.22 o
  -7  -1   4     1666.14     1718.03     49.53 o
  -6  -1   4     3096.65     2950.87     54.68 o
  -5  -1   4     5494.00     5380.20     69.78 o
  -4  -1   4     4098.97     3964.63     59.63 o
  -3  -1   4     2673.54     2502.47     44.33 o
  -2  -1   4     2459.32     2378.55     40.29 o
  -1  -1   4     6843.23     6706.34     65.80 o
   0  -1   4    12184.80    12388.19    114.59 o
   1  -1   4     4728.16     4843.77     60.69 o
   2  -1   4     5702.49     5785.23     55.59 o
   3  -1   4     2677.92     2670.11     24.74 o
   4  -1   4     2564.03     2518.75     27.86 o
   5  -1   4     1900.51     1764.60     35.08 o
   6  -1   4     2192.12     2095.19     67.83 o
   7  -1   4     1822.06     1840.72     71.56 o
   8  -1   4     1333.44     1338.71     23.86 o
   9  -1   4     2767.91     2629.16     39.22 o
  10  -1   4     1888.21     1913.44     38.36 o
  11  -1   4     1655.19     1617.17     40.47 o
  12  -1   4      401.58      443.74     28.15 o
  13  -1   4      808.52      844.97     49.29 o
 -10   0   4      736.71      806.48     71.95 o
  -9   0   4     1507.14     1431.00     84.96 o
  -8   0   4     1104.20     1229.65    100.57 o
  -7   0   4      225.31      266.90     26.19 o
  -6   0   4     5283.50     5040.73     80.95 o
  -5   0   4     3091.06     2960.86     68.62 o
  -4   0   4     4004.19     3926.54     54.56 o
  -3   0   4     3541.29     3313.06     50.79 o
  -2   0   4     9807.37     9648.67    108.59 o
  -1   0   4    10261.97    10739.13    116.84 o
   0   0   4     4911.83     4865.52     64.84 o
   1   0   4    11740.12    11715.28    127.67 o
   2   0   4     3512.41     3525.96     34.51 o
   3   0   4    13364.28    13298.66     85.33 o
   4   0   4    12446.07    12818.47     81.90 o
   5   0   4     2119.11     1904.08     20.80 o
   6   0   4     2275.75     2051.40     27.75 o
   7   0   4     4486.11     4602.03     44.05 o
   8   0   4     4731.92     4844.31     48.00 o
   9   0   4     3718.77     3674.87     52.19 o
  10   0   4     2336.78     2288.15     44.55 o
  11   0   4     1495.79     1481.12     40.69 o
  12   0   4      982.47     1002.35     39.69 o
  13   0   4     1282.09     1285.78     59.10 o
 -10   1   4      472.72      413.33     54.40 o
  -9   1   4      779.30      740.97     53.97 o
  -8   1   4      743.21      834.40     46.63 o
  -7   1   4     1337.63     1363.35     53.92 o
  -6   1   4     1668.25     1607.39     50.16 o
  -5   1   4     1951.79     1982.21     50.96 o
  -4   1   4     3114.44     3096.42     50.57 o
  -3   1   4     2789.41     2696.94     44.73 o
  -2   1   4     4677.30     4554.94     62.28 o
  -1   1   4     6223.29     6239.65     67.68 o
   0   1   4    13038.15    13394.43    122.75 o
   1   1   4    10364.08    10609.62     99.98 o
   2   1   4    10943.50    10987.35     92.12 o
   3   1   4     8886.55     9043.68     67.67 o
   4   1   4     6416.42     6529.95     47.36 o
   5   1   4     9977.00    10099.23     74.84 o
   6   1   4     7011.96     7019.46     62.26 o
   7   1   4     5891.28     5978.38     58.27 o
   8   1   4     3834.52     3814.97     46.42 o
   9   1   4     4891.45     4880.32     66.48 o
  10   1   4     2894.63     2962.60     54.24 o
  11   1   4     1186.86     1196.73     39.73 o
  12   1   4     1969.47     1932.77     58.52 o
  13   1   4     1470.72     1442.73     57.68 o
  -9   2   4      917.88     1013.09     70.49 o
  -8   2   4      769.88      716.45     50.77 o
  -7   2   4      625.98      664.93     40.73 o
  -6   2   4      749.95      745.48     40.38 o
  -5   2   4     2179.16     2146.00    105.68 o
  -4   2   4      624.89      662.45     29.95 o
  -3   2   4     1964.26     1924.92     35.35 o
  -2   2   4     1623.45     1618.45     31.05 o
  -1   2   4      820.91      744.51     23.76 o
   0   2   4      401.48      385.49     16.42 o
   1   2   4     5699.76     5928.33     62.00 o
   2   2   4    10236.78    10379.10     90.81 o
   3   2   4     1150.60     1221.02     22.42 o
   4   2   4     3567.37     3494.32     37.80 o
   5   2   4     3802.08     3803.20     45.09 o
   6   2   4     3986.13     4053.99     50.16 o
   7   2   4     4133.93     4161.71     49.51 o
   8   2   4     2851.50     2919.52     59.27 o
   9   2   4     3497.78     3590.52     59.19 o
  10   2   4     1928.23     1970.26     46.57 o
  11   2   4      629.83      640.30     34.17 o
  12   2   4     1694.02     1669.75     58.44 o
  13   2   4     1777.62     1718.41     63.11 o
  -9   3   4     1690.10     1684.87     79.21 o
  -8   3   4     1783.57     1830.44     70.21 o
  -7   3   4     2688.13     2659.25     61.84 o
  -6   3   4     1164.22     1215.45     46.75 o
  -5   3   4      933.72      915.62     42.20 o
  -4   3   4     2378.42     2277.21     47.69 o
  -3   3   4      708.84      688.52     26.96 o
  -2   3   4     4171.61     4172.81     56.35 o
  -1   3   4     1884.64     1818.25     34.84 o
   0   3   4      148.13      154.83     13.31 o
   1   3   4     2652.99     2688.10     39.92 o
   2   3   4     1063.00      981.15     23.99 o
   3   3   4     4786.38     4779.60     59.13 o
   4   3   4      484.19      504.23     18.56 o
   5   3   4     3793.91     3725.99     42.13 o
   6   3   4     1438.97     1394.99     27.61 o
   7   3   4     1112.23     1062.21     33.09 o
   8   3   4     1333.21     1340.12     33.98 o
   9   3   4      726.03      660.66     36.92 o
  10   3   4     3008.22     2970.88     59.75 o
  11   3   4      298.77      317.44     41.38 o
  12   3   4      959.65      950.89     67.71 o
  13   3   4      643.84      642.84     49.09 o
  -9   4   4     1352.32     1283.61     83.75 o
  -8   4   4     2060.86     2038.48     74.48 o
  -7   4   4     2104.99     2101.07     62.82 o
  -6   4   4     1937.49     1988.74     93.82 o
  -5   4   4     5196.29     4991.72     86.27 o
  -4   4   4     2427.91     2389.76     55.71 o
  -3   4   4     2359.13     2326.54     43.26 o
  -2   4   4     5843.84     5621.84     68.99 o
  -1   4   4     7831.42     7903.99     83.79 o
   0   4   4     7400.84     7162.05     77.07 o
   1   4   4     5181.79     4961.20     59.82 o
   2   4   4     3810.33     3642.99     53.35 o
   3   4   4     4347.80     4282.68     50.48 o
   4   4   4     8060.17     8165.01     78.15 o
   5   4   4     3885.68     3977.07     47.11 o
   6   4   4     2063.15     1994.38     33.31 o
   7   4   4     4354.86     4105.56     49.73 o
   8   4   4     2560.61     2599.90     53.04 o
   9   4   4     3003.01     2941.25     59.89 o
  10   4   4     1746.22     1795.97     55.32 o
  11   4   4      457.21      433.91     35.60 o
  12   4   4     1122.43     1114.20     56.31 o
  13   4   4     1236.35     1334.62     64.19 o
  -8   5   4     1230.80     1133.24     65.27 o
  -7   5   4     1504.22     1600.12     70.10 o
  -6   5   4     1410.17     1285.69     71.23 o
  -5   5   4     1200.91     1248.96     59.51 o
  -4   5   4     2095.96     2075.04     53.00 o
  -3   5   4     7522.64     7462.80     93.79 o
  -2   5   4     3699.38     3727.26     55.84 o
  -1   5   4     8277.17     8270.24     89.13 o
   0   5   4     4487.45     4641.61     61.13 o
   1   5   4     4403.50     4351.48     58.30 o
   2   5   4     4882.42     4729.91     93.56 o
   3   5   4     4898.56     4803.13     61.56 o
   4   5   4    16822.58    16959.82    130.46 o
   5   5   4     2065.98     1977.81     34.82 o
   6   5   4     6020.16     5972.86     65.22 o
   7   5   4     2876.60     2758.07     43.15 o
   8   5   4     5515.92     5302.49     75.94 o
   9   5   4     7100.58     6953.64    110.69 o
  10   5   4     1843.41     1876.59     68.01 o
  11   5   4     2993.59     3036.19     77.22 o
  12   5   4      784.14      788.21     50.24 o
  13   5   4     1975.06     2010.45     74.07 o
  -8   6   4      325.03      255.85     39.00 o
  -7   6   4      582.00      602.24     48.66 o
  -6   6   4      764.68      809.85     59.98 o
  -5   6   4      844.77      736.26     54.16 o
  -4   6   4     2385.03     2428.86     69.16 o
  -3   6   4     1944.93     2021.68     57.18 o
  -2   6   4     2358.89     2272.96     49.20 o
  -1   6   4     3301.35     3253.09     76.82 o
   0   6   4     3914.98     3976.57     68.01 o
   1   6   4     2328.41     2205.79     57.38 o
   2   6   4     1359.83     1285.83     32.57 o
   3   6   4     1784.80     1727.90     35.17 o
   4   6   4     4292.16     4247.47     54.17 o
   5   6   4     5279.83     5286.97     82.06 o
   6   6   4     3920.67     3995.25     58.17 o
   7   6   4     2160.95     2073.40     42.57 o
   8   6   4     2644.90     2423.50     51.36 o
   9   6   4     2448.06     2399.01     65.35 o
  10   6   4     2739.83     2743.91     73.48 o
  11   6   4     2715.45     2813.62     77.50 o
  12   6   4     1258.58     1257.57     64.00 o
  13   6   4     1623.81     1609.36     74.92 o
  -7   7   4      822.75      895.17     61.51 o
  -6   7   4      747.73      698.52     68.24 o
  -5   7   4      566.79      563.78     50.49 o
  -4   7   4     1920.79     1994.31     92.66 o
  -3   7   4     1032.18     1046.63     48.18 o
  -2   7   4     1461.26     1449.26     44.16 o
  -1   7   4     1191.05     1267.82     37.83 o
   0   7   4     1683.79     1789.38     43.63 o
   1   7   4      770.76      799.11     34.21 o
   2   7   4     1643.75     1687.93     44.17 o
   3   7   4     1534.39     1538.74     39.08 o
   4   7   4     1702.60     1670.76     41.00 o
   5   7   4     4757.55     4591.44     60.50 o
   6   7   4      506.74      471.13     25.79 o
   7   7   4     2028.28     1988.50     44.08 o
   8   7   4     1900.66     1870.31     51.96 o
   9   7   4      711.47      726.03     53.85 o
  10   7   4     1468.45     1465.86     67.68 o
  11   7   4     1724.05     1645.18     80.38 o
  12   7   4     1412.24     1457.48     70.02 o
  13   7   4      730.45      652.44     52.56 o
  -7   8   4      724.40      708.53     55.66 o
  -6   8   4      674.38      688.64     58.97 o
  -5   8   4     1854.11     1867.97     88.51 o
  -4   8   4     2479.55     2492.98     86.61 o
  -3   8   4      707.48      749.26     54.92 o
  -2   8   4      904.22      982.83     54.61 o
  -1   8   4     1170.06     1163.82     45.74 o
   0   8   4     2557.78     2527.48     54.44 o
   1   8   4     1907.85     1923.79     54.33 o
   2   8   4     1384.60     1440.97     39.39 o
   3   8   4     1638.62     1692.11     40.75 o
   4   8   4     3396.25     3370.06     53.22 o
   5   8   4     3988.97     3911.69     62.81 o
   6   8   4      520.54      523.81     28.56 o
   7   8   4     1177.69     1151.62     41.46 o
   8   8   4      688.89      712.05     40.39 o
   9   8   4      667.04      638.67     45.05 o
  10   8   4     1792.31     1619.44     69.72 o
  11   8   4     1018.07      936.56     57.21 o
  12   8   4      822.47      794.94     73.13 o
  -6   9   4     1706.79     1658.42     82.01 o
  -5   9   4     1563.27     1416.36     93.58 o
  -4   9   4      997.38      993.16     67.16 o
  -3   9   4     2020.43     2150.90     88.96 o
  -2   9   4     3202.50     3207.27     97.87 o
  -1   9   4     3547.14     3454.20     99.93 o
   0   9   4     2364.01     2384.10     60.81 o
   1   9   4     2437.67     2384.24     55.95 o
   2   9   4     4717.43     4676.12     73.96 o
   3   9   4     3890.85     3912.95     67.76 o
   4   9   4     4466.51     4439.16     73.45 o
   5   9   4     3247.13     3193.85     62.92 o
   6   9   4     1483.78     1455.88     47.96 o
   7   9   4     1665.48     1723.07     49.90 o
   8   9   4     1314.38     1305.24     53.29 o
   9   9   4     1615.03     1560.27     68.99 o
  10   9   4     1012.70      872.95     55.74 o
  11   9   4      709.26      739.77     59.94 o
  12   9   4     1082.07     1080.70     73.20 o
  -5  10   4     1157.88     1195.14     78.53 o
  -4  10   4     1433.22     1390.46    105.18 o
  -3  10   4      963.58     1101.34     72.43 o
  -2  10   4      892.87      859.92     64.03 o
  -1  10   4     3157.28     3090.90     99.12 o
   0  10   4     2693.12     2691.98     76.02 o
   1  10   4     4023.59     4086.74     77.39 o
   2  10   4     2874.21     2893.18     64.96 o
   3  10   4     4618.31     4740.71     85.72 o
   4  10   4     2747.10     2718.33     65.22 o
   5  10   4     2412.83     2340.43     74.25 o
   6  10   4     4119.54     4005.92     75.39 o
   7  10   4     2760.35     2753.96     69.08 o
   8  10   4     2237.20     2122.54     71.36 o
   9  10   4     2039.73     2017.37    108.54 o
  10  10   4     2845.92     2740.62     94.56 o
  11  10   4     1516.01     1547.47     85.16 o
  -4  11   4      454.25      447.62     54.83 o
  -3  11   4      288.65      329.87     47.31 o
  -2  11   4      446.97      412.66     50.59 o
  -1  11   4     1753.17     1772.26     83.44 o
   0  11   4      676.15      558.08     54.77 o
   1  11   4      377.33      355.03     35.35 o
   2  11   4     1096.89     1002.88     53.44 o
   3  11   4     1684.76     1763.88     56.77 o
   4  11   4      863.71      816.49     41.92 o
   5  11   4     1487.47     1469.50     55.42 o
   6  11   4     1791.70     1889.00     63.51 o
   7  11   4     1108.07     1079.96     53.06 o
   8  11   4     2449.95     2477.61    123.51 o
   9  11   4     2142.18     2105.46    138.22 o
  10  11   4     1876.29     1851.17     92.34 o
  11  11   4     1914.93     1874.86     95.88 o
  -3  12   4      516.55      424.06     55.44 o
  -2  12   4       80.32       78.55     35.41 o
  -1  12   4      946.95      914.07     71.34 o
   0  12   4     1666.50     1683.05    148.41 o
   1  12   4      754.09      823.11     55.11 o
   2  12   4      273.64      330.06     42.84 o
   3  12   4       45.09       53.32     25.30 o
   4  12   4      781.03      752.23     49.78 o
   5  12   4      750.72      677.42     44.59 o
   6  12   4     1425.01     1534.54     64.81 o
   7  12   4      640.31      717.73     51.58 o
   8  12   4      574.07      650.65     51.53 o
   9  12   4      791.53      971.66    102.28 o
  10  12   4      932.94     1066.20     74.86 o
  -1  13   4     1175.86     1144.71     95.35 o
   0  13   4     1269.57     1232.81     73.64 o
   1  13   4     1058.80     1068.27     79.10 o
   2  13   4     1531.16     1404.83     89.21 o
   3  13   4     1133.37      985.74    103.39 o
   4  13   4      626.46      574.47     52.83 o
   5  13   4     1124.57     1070.95     61.81 o
   6  13   4     1079.05     1158.42     64.97 o
   7  13   4      746.46      805.32     56.76 o
   8  13   4     1011.63     1033.82     73.50 o
   1  14   4     1769.13     1551.55    100.66 o
   2  14   4     1321.77     1349.95    102.22 o
   3  14   4     1389.48     1402.14     83.29 o
   4  14   4     1004.84     1000.32    135.29 o
   5  14   4     1972.40     2130.39    113.94 o
   6  14   4     1267.80     1330.61     73.42 o
  -3 -13   5     1315.00     1353.24     96.62 o
  -2 -13   5     1284.47     1226.24     90.00 o
  -1 -13   5     1341.62     1328.45    164.91 o
   0 -13   5     1364.42     1278.08     77.33 o
   1 -13   5      738.02      656.05     57.76 o
   2 -13   5     1421.93     1431.18     78.29 o
   3 -13   5     1360.70     1329.04     86.52 o
  -5 -12   5      814.61      794.29     76.98 o
  -4 -12   5     1286.43     1312.64     78.45 o
  -3 -12   5      736.34      769.65     73.18 o
  -2 -12   5      747.75      675.19     68.26 o
  -1 -12   5      923.90      929.15     85.60 o
   0 -12   5     1378.31     1394.51     75.93 o
   1 -12   5      863.06      789.02     58.77 o
   2 -12   5     1422.04     1389.27     77.79 o
   3 -12   5     1096.53     1085.40     56.61 o
   4 -12   5      444.10      482.45     41.14 o
   5 -12   5      955.83      928.99     53.59 o
  -6 -11   5     1802.17     1851.17     94.10 o
  -5 -11   5     1895.11     1929.29     82.38 o
  -4 -11   5     1050.87     1057.49     67.96 o
  -3 -11   5      598.82      626.53     91.32 o
  -2 -11   5     2045.89     2067.38     77.92 o
  -1 -11   5      933.72     1025.43     63.76 o
   0 -11   5     2501.50     2413.80     96.56 o
   1 -11   5     2439.78     2576.36    106.78 o
   2 -11   5     1014.40     1044.55     52.30 o
   3 -11   5      877.46      849.55     52.71 o
   4 -11   5     1107.20     1078.15     67.90 o
   5 -11   5     1805.16     1860.73     63.86 o
   6 -11   5      418.52      394.23     38.68 o
  -7 -10   5     1819.21     1809.61     84.25 o
  -6 -10   5     2826.88     2786.25     99.53 o
  -5 -10   5     3101.21     3059.46    170.82 o
  -4 -10   5     2339.78     2229.84    116.87 o
  -3 -10   5     3113.00     3074.30     81.28 o
  -2 -10   5     2604.33     2673.81     96.46 o
  -1 -10   5     3387.22     3376.20     78.59 o
   0 -10   5     4039.71     4052.63    100.60 o
   1 -10   5     4406.78     4623.67    105.61 o
   2 -10   5     3133.07     3126.41     73.44 o
   3 -10   5     2456.53     2451.87     70.23 o
   4 -10   5     2072.92     2068.27     65.88 o
   5 -10   5     1422.20     1353.72     57.40 o
   6 -10   5     2243.45     2255.28     62.97 o
   7 -10   5     1294.08     1281.95     79.89 o
   8 -10   5      456.38      437.55     38.36 o
  -8  -9   5     1633.99     1807.90     96.08 o
  -7  -9   5      995.51     1045.73     63.90 o
  -6  -9   5     2295.64     2242.07     70.75 o
  -5  -9   5     1734.38     1828.99     65.98 o
  -4  -9   5     1829.49     1863.63     64.93 o
  -3  -9   5     2762.42     2710.95     67.17 o
  -2  -9   5     3399.99     3415.75     71.92 o
  -1  -9   5     4161.02     4062.05     83.35 o
   0  -9   5     3529.43     3288.73     87.75 o
   1  -9   5     6812.01     7078.75    146.18 o
   2  -9   5     2355.26     2373.40     60.71 o
   3  -9   5     2528.23     2643.72     68.91 o
   4  -9   5     4167.05     4034.93     86.16 o
   5  -9   5     3504.22     3521.93     73.36 o
   6  -9   5     3535.49     3547.99     66.23 o
   7  -9   5     1843.23     1855.27     52.00 o
   8  -9   5     2559.36     2593.13     59.70 o
   9  -9   5     1602.24     1483.54     47.40 o
  -8  -8   5      500.94      562.84     74.35 o
  -7  -8   5      874.51      862.27     80.28 o
  -6  -8   5      719.71      694.32     45.32 o
  -5  -8   5      425.56      418.11     37.40 o
  -4  -8   5     2779.99     2751.43     68.11 o
  -3  -8   5     2205.70     2250.97     87.26 o
  -2  -8   5     1000.74      966.37     40.34 o
  -1  -8   5      956.88      941.43     41.13 o
   0  -8   5     1681.71     1746.77     45.71 o
   1  -8   5     4118.45     4025.99     72.68 o
   2  -8   5     2351.32     2315.26     58.42 o
   3  -8   5     1613.28     1739.60     58.54 o
   4  -8   5      968.62     1094.87     38.63 o
   5  -8   5     2673.67     2822.43     55.40 o
   6  -8   5     4064.97     4120.21     75.45 o
   7  -8   5     2984.81     3046.90     59.84 o
   8  -8   5     2996.70     3003.64     59.05 o
   9  -8   5     1776.28     1778.20     46.44 o
  10  -8   5     1308.82     1331.04     59.18 o
  -9  -7   5     1387.68     1529.34     86.98 o
  -8  -7   5     1450.66     1339.63     79.60 o
  -7  -7   5     1476.21     1421.68     69.05 o
  -6  -7   5      615.32      672.78     43.68 o
  -5  -7   5     2289.19     2247.71     62.71 o
  -4  -7   5     3319.78     3265.82     71.53 o
  -3  -7   5     2911.46     2862.78     59.06 o
  -2  -7   5     3638.59     3577.13     63.48 o
  -1  -7   5     1439.10     1500.03     43.73 o
   0  -7   5      568.43      503.71     25.87 o
   1  -7   5     2609.69     2571.97     45.63 o
   2  -7   5     2414.09     2426.05     64.56 o
   3  -7   5      599.54      574.25     28.64 o
   4  -7   5     1847.22     1929.17     38.10 o
   5  -7   5     2805.17     2862.80     54.40 o
   6  -7   5     1966.30     1952.52     41.08 o
   7  -7   5     1643.97     1620.52     37.50 o
   8  -7   5     1509.61     1589.03     49.55 o
   9  -7   5     1217.40     1229.14     35.90 o
  10  -7   5     1654.28     1648.58     47.09 o
  -9  -6   5     1023.99     1146.80     75.58 o
  -8  -6   5     1691.55     1839.47    121.05 o
  -7  -6   5     3872.78     3922.67     91.73 o
  -6  -6   5     1820.85     1911.02     53.16 o
  -5  -6   5     6772.45     6638.11     93.42 o
  -4  -6   5     3674.75     3552.07     62.84 o
  -3  -6   5     4678.83     4587.90     74.24 o
  -2  -6   5     4457.93     4361.73     67.56 o
  -1  -6   5     4287.59     4219.52     63.78 o
   0  -6   5     6340.52     6398.30     76.66 o
   1  -6   5     1996.46     2004.61     35.83 o
   2  -6   5     4083.76     3986.60     50.21 o
   3  -6   5     2363.42     2406.55     49.52 o
   4  -6   5     4430.38     4522.11     56.90 o
   5  -6   5     2167.88     2185.90     40.56 o
   6  -6   5     1790.06     1822.92     56.73 o
   7  -6   5     3215.24     3193.57     42.31 o
   8  -6   5      914.78      893.58     25.80 o
   9  -6   5      853.31      819.79     99.35 o
  10  -6   5      860.91      781.64     36.78 o
  11  -6   5      743.20      738.90     56.99 o
  -9  -5   5     1484.94     1509.22     83.48 o
  -8  -5   5     3247.29     3219.45     86.82 o
  -7  -5   5     2171.88     2165.06     88.12 o
  -6  -5   5     1871.95     1884.40     74.01 o
  -5  -5   5     5354.07     5327.79     81.48 o
  -4  -5   5     6422.28     6358.95     80.79 o
  -3  -5   5     6488.41     6531.74     81.13 o
  -2  -5   5     4695.31     4517.18     62.85 o
  -1  -5   5     4451.07     4133.72     60.99 o
   0  -5   5     5749.33     5710.69     69.28 o
   1  -5   5     5449.38     5391.61     59.60 o
   2  -5   5     7293.92     7351.63     92.22 o
   3  -5   5     6738.14     6847.27     78.28 o
   4  -5   5     7669.98     7824.62     70.90 o
   5  -5   5     2568.86     2543.94     31.08 o
   6  -5   5     1681.01     1688.68     26.86 o
   7  -5   5     2645.70     2589.62     42.64 o
   8  -5   5     1573.31     1995.22    134.04 o
   9  -5   5     1940.16     2040.32    142.46 o
  10  -5   5     1276.97      997.24    127.10 o
  11  -5   5      860.32      891.45    130.07 o
  -9  -4   5     1569.84     1582.04     83.79 o
  -8  -4   5     1207.87     1260.38     72.55 o
  -7  -4   5     1885.56     2002.30     74.99 o
  -6  -4   5     2773.69     2660.04     59.61 o
  -5  -4   5      852.45      887.48     36.01 o
  -4  -4   5     5727.28     5712.11    114.56 o
  -3  -4   5     3106.58     3079.35     52.19 o
  -2  -4   5     4434.24     4408.96     60.28 o
  -1  -4   5     4106.49     4064.61     54.64 o
   0  -4   5     7732.34     7699.03     77.30 o
   1  -4   5     8300.39     8355.94     92.17 o
   2  -4   5     5137.50     4853.31     68.41 o
   3  -4   5    11846.55    11623.98     93.85 o
   4  -4   5     5651.06     5715.75     62.24 o
   5  -4   5     6621.24     6604.28     53.19 o
   6  -4   5     3966.28     3962.50     44.27 o
   7  -4   5     2670.89     2759.63     83.25 o
   8  -4   5     2972.97     2901.78    152.87 o
   9  -4   5     2199.77     2312.36    147.17 o
  10  -4   5     2674.79     2693.17    169.96 o
  11  -4   5     2691.19     2746.44    186.07 o
  12  -4   5     1634.08     1509.96     47.96 o
  -9  -3   5     1250.79     1204.47    104.09 o
  -8  -3   5     1418.41     1423.13     67.24 o
  -7  -3   5      688.41      726.23     47.39 o
  -6  -3   5      810.56      824.65     43.35 o
  -5  -3   5      862.73      917.03     39.26 o
  -4  -3   5     3451.33     3389.54     60.71 o
  -3  -3   5     2686.32     2560.97     64.44 o
  -2  -3   5      700.65      560.10     28.19 o
  -1  -3   5     3009.34     3006.79     45.20 o
   0  -3   5     2863.00     2701.16     42.30 o
   1  -3   5     8187.15     8283.02     82.28 o
   2  -3   5    12063.67    12314.72    182.62 o
   3  -3   5     4149.45     4191.77     47.24 o
   4  -3   5     3617.44     3540.73     35.06 o
   5  -3   5     3712.70     3568.19     37.76 o
   6  -3   5     5678.57     5612.24     91.94 o
   7  -3   5     5901.80     5657.10     77.38 o
   8  -3   5     3516.01     3223.38    156.59 o
   9  -3   5     2457.01     2413.21     87.76 o
  10  -3   5     3236.23     3113.62    177.65 o
  11  -3   5     4523.17     4723.13    165.88 o
  12  -3   5     1074.56     1101.34     58.18 o
  -9  -2   5     2238.07     2343.72     89.07 o
  -8  -2   5     1863.51     1885.65     88.37 o
  -7  -2   5     1512.83     1614.72     65.61 o
  -6  -2   5     3125.55     3161.19     59.80 o
  -5  -2   5     2055.99     2076.47     43.35 o
  -4  -2   5     3760.21     3653.43     61.96 o
  -3  -2   5     2532.56     2584.91     54.07 o
  -2  -2   5     1656.87     1734.45     35.88 o
  -1  -2   5     7054.88     7064.40     76.94 o
   0  -2   5      924.47      793.43     24.80 o
   1  -2   5     4050.11     4185.34     55.04 o
   2  -2   5     2378.69     2374.46     29.13 o
   3  -2   5     3097.51     3013.58     44.60 o
   4  -2   5     4080.67     4110.58     37.47 o
   5  -2   5     2862.95     2972.55     29.85 o
   6  -2   5     1909.44     1851.39     38.95 o
   7  -2   5     1359.62     1332.05     45.99 o
   8  -2   5     4093.05     4033.64     83.12 o
   9  -2   5     1948.67     1911.05     78.76 o
  10  -2   5     2132.98     2065.06     62.29 o
  11  -2   5     2101.96     2046.17     44.61 o
  12  -2   5      580.46      570.81     32.26 o
  13  -2   5      536.13      527.65     35.59 o
  -9  -1   5     3059.93     3013.67    112.11 o
  -8  -1   5     3892.47     3946.77     93.02 o
  -7  -1   5     5452.93     5579.86     93.45 o
  -6  -1   5     3188.65     3257.36     66.87 o
  -5  -1   5     4044.22     3830.20     65.72 o
  -4  -1   5     6329.52     6431.38     91.67 o
  -3  -1   5     7646.07     7550.71     89.34 o
  -2  -1   5    11761.63    11734.39    115.25 o
  -1  -1   5     2945.45     2978.00     50.95 o
   0  -1   5     5475.85     5368.87     62.70 o
   1  -1   5     6265.02     6212.77     71.54 o
   2  -1   5     6203.24     6185.29     54.19 o
   3  -1   5     7720.41     7784.44     65.18 o
   4  -1   5     1389.60     1355.96     18.52 o
   5  -1   5     5203.46     5202.98     40.03 o
   6  -1   5     1841.16     1845.18     22.23 o
   7  -1   5     5464.96     5414.96     96.73 o
   8  -1   5     2512.49     2498.26     48.70 o
   9  -1   5     1061.72     1121.80     28.07 o
  10  -1   5     2598.20     2709.63     42.23 o
  11  -1   5      245.02      257.27     19.32 o
  12  -1   5      992.59     1016.00     34.98 o
  13  -1   5      451.33      419.74     30.48 o
  -9   0   5     1137.70     1026.72    131.51 o
  -8   0   5     1508.49     1612.56     63.24 o
  -7   0   5     3655.41     3627.31     80.98 o
  -6   0   5     4277.53     4223.93     83.75 o
  -5   0   5     5367.47     5328.84     97.20 o
  -4   0   5     2222.88     2160.70     49.73 o
  -3   0   5     5991.71     6002.63     82.63 o
  -2   0   5     9115.06     9363.26    106.23 o
  -1   0   5     9702.00     9777.13    115.71 o
   0   0   5     7531.60     7510.03     98.19 o
   1   0   5     3482.11     3164.63     43.58 o
   2   0   5    15099.37    15062.21    114.53 o
   3   0   5     7481.32     7149.75     62.18 o
   4   0   5     6768.27     6508.23     54.36 o
   5   0   5     9000.38     9124.03     69.00 o
   6   0   5     7341.09     7353.97     58.12 o
   7   0   5     4314.11     4293.37     51.27 o
   8   0   5     3503.18     3379.26     38.89 o
   9   0   5     5792.19     5593.67     68.97 o
  10   0   5     2854.24     2715.78     46.36 o
  11   0   5     1192.81     1268.36     36.67 o
  12   0   5     1647.66     1734.32     45.29 o
  13   0   5      998.91     1029.50     61.44 o
  -9   1   5     1274.89     1428.86     89.07 o
  -8   1   5     1462.04     1509.42     64.23 o
  -7   1   5     1532.90     1434.75     87.75 o
  -6   1   5     1002.15     1139.08     60.61 o
  -5   1   5     1836.10     1924.16     53.73 o
  -4   1   5     2210.40     2137.27     51.21 o
  -3   1   5     5993.81     5948.80    102.94 o
  -2   1   5     3550.87     3507.70     57.93 o
  -1   1   5     4572.90     4478.29     59.28 o
   0   1   5     4024.01     3972.03     64.22 o
   1   1   5     5746.33     5603.70     62.73 o
   2   1   5    13521.70    13481.33    114.38 o
   3   1   5     7777.47     7693.27     68.10 o
   4   1   5     6032.80     5979.35     56.08 o
   5   1   5     2816.42     2620.02     32.66 o
   6   1   5    11143.28    11165.56     80.09 o
   7   1   5     4945.69     4803.78     50.87 o
   8   1   5     4146.62     4102.40     61.65 o
   9   1   5     3556.80     3479.52     49.94 o
  10   1   5     3730.22     3768.57     68.97 o
  11   1   5     5282.31     5091.89     75.62 o
  12   1   5     1599.31     1652.16     53.80 o
  13   1   5     2089.72     2137.05     69.43 o
  -9   2   5     1065.27     1029.87     65.57 o
  -8   2   5     1317.45     1262.61     63.70 o
  -7   2   5     1418.27     1483.26     58.52 o
  -6   2   5     1778.29     1847.11     64.80 o
  -5   2   5     1842.99     1890.55     62.63 o
  -4   2   5     1817.28     1772.76     41.81 o
  -3   2   5     1398.78     1424.11     33.61 o
  -2   2   5     2697.00     2704.72     44.01 o
  -1   2   5    10353.10    10370.92     95.99 o
   0   2   5     9978.21     9940.05     97.34 o
   1   2   5     4097.28     4236.54     60.26 o
   2   2   5     2885.07     2729.10     37.45 o
   3   2   5     3202.67     3062.78     37.10 o
   4   2   5     5893.89     5879.84     54.90 o
   5   2   5     8929.23     9065.99     78.83 o
   6   2   5     7195.81     7457.87     98.23 o
   7   2   5      737.83      724.84     25.90 o
   8   2   5     2435.32     2494.56     42.77 o
   9   2   5     4122.47     4075.19     66.40 o
  10   2   5     2512.23     2554.42     51.53 o
  11   2   5     3573.47     3514.36     64.74 o
  12   2   5     1474.94     1537.00     55.61 o
  13   2   5     1682.90     1688.49     62.28 o
  -9   3   5     1769.27     1632.66     81.49 o
  -8   3   5     1980.62     2125.78     79.26 o
  -7   3   5     1472.19     1570.73     53.85 o
  -6   3   5     2366.74     2378.62     64.77 o
  -5   3   5      758.57      794.61     42.64 o
  -4   3   5     4059.59     3934.67     68.34 o
  -3   3   5     4579.69     4477.50     65.06 o
  -2   3   5     4941.25     4852.59     66.06 o
  -1   3   5     1068.22     1022.00     29.25 o
   0   3   5     4009.59     4121.31     56.45 o
   1   3   5    11289.84    11237.00    105.91 o
   2   3   5     2623.23     2494.07     40.40 o
   3   3   5     4324.77     4228.22     53.23 o
   4   3   5     1373.78     1373.14     27.10 o
   5   3   5     2603.34     2679.73     35.96 o
   6   3   5     3067.31     3096.41     45.57 o
   7   3   5     3025.96     3039.91     48.44 o
   8   3   5     2447.51     2462.72     59.01 o
   9   3   5      827.72      775.35     31.40 o
  10   3   5     1489.91     1457.06     42.72 o
  11   3   5     1806.01     1794.41     56.33 o
  12   3   5      927.96      886.84     47.84 o
  13   3   5     1118.39     1113.80     55.88 o
  -8   4   5     1950.89     1907.16     77.65 o
  -7   4   5     2607.63     2593.48     73.26 o
  -6   4   5     2905.20     2835.81     71.38 o
  -5   4   5     2363.04     2517.81     64.53 o
  -4   4   5     2684.06     2757.39     64.93 o
  -3   4   5     5754.33     5585.82     75.00 o
  -2   4   5     6324.29     6166.99     77.78 o
  -1   4   5     4233.47     4202.83     65.89 o
   0   4   5     8006.84     8100.72     88.41 o
   1   4   5     1556.72     1428.56     32.97 o
   2   4   5     3459.15     3189.62     51.64 o
   3   4   5     6039.49     5864.45     68.24 o
   4   4   5     3283.31     3339.17     50.17 o
   5   4   5     7564.22     7645.37     72.89 o
   6   4   5     3713.84     3655.74     46.53 o
   7   4   5     2315.33     2397.99     40.90 o
   8   4   5     1292.81     1266.21     35.63 o
   9   4   5     1902.19     1867.88     53.41 o
  10   4   5     1276.60     1340.44     49.69 o
  11   4   5     1194.29     1167.19     51.89 o
  12   4   5     1321.36     1339.83     58.48 o
  13   4   5      430.92      449.29     40.63 o
  -8   5   5     1608.15     1669.49     81.70 o
  -7   5   5     1589.03     1534.34     74.82 o
  -6   5   5     2488.47     2215.12     73.96 o
  -5   5   5     2403.47     2383.11     72.80 o
  -4   5   5     2600.99     2723.29     68.72 o
  -3   5   5     8475.96     8280.26    138.17 o
  -2   5   5     3450.53     3391.04     56.71 o
  -1   5   5     2966.59     2913.90     50.96 o
   0   5   5     5530.03     5596.10     71.95 o
   1   5   5     7430.28     7263.21     78.03 o
   2   5   5     9629.20     9646.38     93.74 o
   3   5   5     6035.85     5868.46     84.15 o
   4   5   5     7814.27     7687.65     87.89 o
   5   5   5     6849.93     6862.20     71.48 o
   6   5   5     7529.81     7607.99     77.02 o
   7   5   5     9650.47     9503.55     90.35 o
   8   5   5     5522.51     5439.47     77.34 o
   9   5   5     2064.19     2150.90     60.76 o
  10   5   5     1083.29     1180.55     53.40 o
  11   5   5     3143.47     3032.79    107.47 o
  12   5   5     3448.14     3526.25     86.68 o
  13   5   5      999.11      934.12     56.13 o
  -7   6   5     1216.97     1178.88     68.36 o
  -6   6   5     1383.72     1339.30     79.48 o
  -5   6   5     1490.51     1540.54     73.68 o
  -4   6   5     3152.95     3264.64     73.24 o
  -3   6   5     1367.55     1458.53     49.67 o
  -2   6   5     1551.15     1555.42     43.57 o
  -1   6   5     2367.90     2288.15     46.75 o
   0   6   5     3685.53     3730.24     59.40 o
   1   6   5     3783.49     3760.83     99.64 o
   2   6   5     2750.79     2745.60     49.32 o
   3   6   5     7313.62     7242.01    114.51 o
   4   6   5     5175.64     5190.36     62.39 o
   5   6   5    10200.51    10146.24    102.36 o
   6   6   5     4499.16     4572.42     63.53 o
   7   6   5     3650.53     3653.83     57.36 o
   8   6   5     4647.34     4564.47     99.25 o
   9   6   5     4827.95     5010.31     87.11 o
  10   6   5     4944.00     4956.96    138.57 o
  11   6   5     2106.12     2134.66     69.63 o
  12   6   5     3775.90     3612.00     90.59 o
  13   6   5     1403.81     1316.41     67.25 o
  -7   7   5     1366.60     1231.16    105.85 o
  -6   7   5     1456.85     1490.05     84.93 o
  -5   7   5     2161.49     2269.02     97.70 o
  -4   7   5     1094.02     1169.31     70.63 o
  -3   7   5     1234.08     1266.60     55.74 o
  -2   7   5     2318.83     2378.05     80.78 o
  -1   7   5     1570.06     1546.33     43.70 o
   0   7   5     1010.74     1023.69     40.62 o
   1   7   5     3280.16     3369.04     65.60 o
   2   7   5     2541.95     2607.84     50.07 o
   3   7   5     1129.15     1083.80     34.44 o
   4   7   5     2680.80     2535.15     44.41 o
   5   7   5     1741.26     1885.68     41.93 o
   6   7   5     1959.00     1946.98     47.04 o
   7   7   5     2269.63     2285.08     47.75 o
   8   7   5     1146.11     1182.06     43.82 o
   9   7   5     1449.84     1572.60     55.77 o
  10   7   5     1925.87     1933.87     64.48 o
  11   7   5     2049.82     2168.30     70.61 o
  12   7   5     2129.78     2256.02     91.43 o
  13   7   5     1178.57     1154.38     65.77 o
  -6   8   5     1847.29     1634.79     80.51 o
  -5   8   5     2910.73     2940.29    112.39 o
  -4   8   5     1991.57     1859.69     79.65 o
  -3   8   5     1471.96     1329.14     75.58 o
  -2   8   5     1523.40     1533.58    130.14 o
  -1   8   5     4226.18     4229.00     89.59 o
   0   8   5     2692.20     2772.12     65.26 o
   1   8   5     3844.16     3802.05     69.27 o
   2   8   5     2007.37     2009.54     50.77 o
   3   8   5     2720.74     2749.17     58.45 o
   4   8   5     2585.71     2646.84     51.42 o
   5   8   5       51.16       76.50     19.37 o
   6   8   5     3908.43     3858.66     70.36 o
   7   8   5      769.21      799.81     35.62 o
   8   8   5      886.65      933.89     41.71 o
   9   8   5     1368.73     1462.85     62.38 o
  10   8   5      976.59      893.40     53.19 o
  11   8   5     1692.75     1623.37     72.26 o
  12   8   5      484.19      468.35     44.98 o
  13   8   5     1038.75      945.50     80.74 o
  -5   9   5     2141.97     2345.92     96.51 o
  -4   9   5     2020.71     1995.64     85.70 o
  -3   9   5     2383.49     2461.36     95.45 o
  -2   9   5     3442.65     3601.12    108.12 o
  -1   9   5     1880.11     1829.29     65.87 o
   0   9   5     3870.32     3851.48     80.26 o
   1   9   5     4685.75     4772.26     82.21 o
   2   9   5     4411.85     4355.18     78.30 o
   3   9   5     4640.43     4493.00     80.53 o
   4   9   5     1780.09     1773.56     48.25 o
   5   9   5     1110.21     1119.39     44.89 o
   6   9   5     3434.74     3491.13     68.04 o
   7   9   5     3303.24     3298.49     72.59 o
   8   9   5     2294.94     2325.85     58.77 o
   9   9   5     1406.35     1333.17     64.10 o
  10   9   5     1202.23     1213.75     63.35 o
  11   9   5     1807.93     1845.04     79.89 o
  12   9   5     1547.02     1426.24     74.32 o
  -4  10   5     1501.14     1463.99     99.68 o
  -3  10   5     1990.65     1935.42    157.24 o
  -2  10   5     2045.17     1965.55     85.03 o
  -1  10   5     1928.70     1994.79     83.92 o
   0  10   5     5094.25     5039.52    107.80 o
   1  10   5     2926.81     2901.39     72.37 o
   2  10   5     4004.75     4026.17     79.13 o
   3  10   5     3812.79     3955.41     80.91 o
   4  10   5     1923.90     1979.42     53.93 o
   5  10   5     4028.76     4016.17     75.60 o
   6  10   5     3741.99     3747.23     73.90 o
   7  10   5     4686.78     4756.58     85.14 o
   8  10   5     2299.50     2376.16     73.57 o
   9  10   5     2141.58     2087.93     83.72 o
  10  10   5     1880.72     1904.55     90.89 o
  11  10   5     1531.99     1564.65     85.53 o
  12  10   5     1332.15     1368.64    173.43 o
  -3  11   5      793.94      845.96    110.69 o
  -2  11   5     1466.72     1446.93     88.04 o
  -1  11   5     1096.83     1093.09     75.90 o
   0  11   5     1217.74     1084.20     73.60 o
   1  11   5     1638.67     1570.28     71.62 o
   2  11   5     3332.06     3436.43    114.49 o
   3  11   5     2032.02     2067.48     67.87 o
   4  11   5     1662.58     1683.16     55.08 o
   5  11   5     2571.52     2584.70     63.94 o
   6  11   5     2184.17     2183.22     59.97 o
   7  11   5     4265.09     4100.01     81.84 o
   8  11   5     2767.08     2860.86     83.46 o
   9  11   5     1654.17     1558.98     82.58 o
  10  11   5     1463.57     1310.98     78.76 o
  11  11   5     1067.44     1140.32     76.51 o
  -2  12   5      870.54      826.03     88.51 o
  -1  12   5      804.27      905.55    161.17 o
   0  12   5      241.99      199.75     44.03 o
   1  12   5      488.76      505.26     69.80 o
   2  12   5      879.95      835.43     58.66 o
   3  12   5      812.03      846.36     52.55 o
   4  12   5     1642.57     1674.09     65.84 o
   5  12   5      836.68      829.17     45.39 o
   6  12   5      582.43      653.01     45.53 o
   7  12   5     1518.24     1584.68     73.82 o
   8  12   5     1152.23     1043.23     70.04 o
   9  12   5      947.26      920.70     68.46 o
  10  12   5      780.72      711.05     63.78 o
   0  13   5      501.90      460.88     59.26 o
   1  13   5     1893.71     2021.11    109.72 o
   2  13   5      831.77      745.35     70.65 o
   3  13   5      848.82      851.05     61.02 o
   4  13   5      848.90      797.55     62.04 o
   5  13   5      893.95      986.54     60.74 o
   6  13   5      945.81      949.04     59.33 o
   7  13   5      933.07     1073.37     64.79 o
   8  13   5      617.08      557.60     57.44 o
   2  14   5     2321.56     2212.51    204.90 o
   3  14   5     1704.59     1712.78    103.73 o
   4  14   5     1394.72     1428.26    132.71 o
   5  14   5     1747.63     1765.77     90.50 o
   6  14   5     1798.53     1794.44    137.07 o
  -1 -13   6      639.39      647.50     86.86 o
   0 -13   6      762.83      769.59     73.50 o
   1 -13   6     1500.86     1484.70     81.59 o
  -4 -12   6      736.21      603.45    183.10 o
  -3 -12   6      321.79      360.90     54.53 o
  -2 -12   6      810.01      799.69     73.01 o
  -1 -12   6      491.93      440.97     57.38 o
   0 -12   6      176.30      100.64     32.41 o
   1 -12   6      741.64      673.63     55.58 o
   2 -12   6      472.95      411.88     45.08 o
   3 -12   6      739.71      795.02     57.33 o
   4 -12   6      248.47      183.13     35.13 o
  -5 -11   6      862.07      893.99     71.42 o
  -4 -11   6      669.13      610.62     57.65 o
  -3 -11   6     1485.72     1363.54     91.37 o
  -2 -11   6     1858.38     1809.34    102.08 o
  -1 -11   6      865.44      820.56     70.15 o
   0 -11   6     1108.00     1070.19     65.76 o
   1 -11   6     1068.30      963.09     68.88 o
   2 -11   6      508.80      436.27     44.62 o
   3 -11   6      665.40      670.58     62.05 o
   4 -11   6      310.12      324.87     38.32 o
   5 -11   6      440.95      448.77     41.71 o
   6 -11   6      407.56      379.96     38.73 o
  -6 -10   6     1569.86     1659.74     89.95 o
  -5 -10   6     1103.74     1115.10     65.07 o
  -4 -10   6      464.61      474.03     43.38 o
  -3 -10   6     4318.06     4449.79    111.54 o
  -2 -10   6     2799.17     2677.01     95.95 o
  -1 -10   6     2384.66     2416.92     81.91 o
   0 -10   6     2048.65     2095.23     76.39 o
   1 -10   6     1098.71     1155.62     63.34 o
   2 -10   6     2867.99     3004.66     85.39 o
   3 -10   6     1423.06     1600.22     64.21 o
   4 -10   6     1394.65     1613.30     62.72 o
   5 -10   6      735.59      772.54     48.45 o
   6 -10   6      793.43      745.60     47.25 o
   7 -10   6      744.04      672.67     61.08 o
  -7  -9   6      499.89      558.78     58.12 o
  -6  -9   6     1575.88     1596.14     77.36 o
  -5  -9   6     1244.49     1344.95     62.75 o
  -4  -9   6     2160.90     2252.15    112.63 o
  -3  -9   6     3667.97     3644.06     87.16 o
  -2  -9   6     2388.73     2408.83     69.49 o
  -1  -9   6     2941.23     2848.97     71.13 o
   0  -9   6     2742.10     2747.86     80.56 o
   1  -9   6     1477.91     1516.81     63.20 o
   2  -9   6     4654.95     4618.99    168.73 o
   3  -9   6     2490.95     2442.84     71.66 o
   4  -9   6     1618.18     1619.80     60.39 o
   5  -9   6     3303.34     3275.38    117.08 o
   6  -9   6     2082.62     2007.39     61.10 o
   7  -9   6     1235.51     1187.97     91.09 o
   8  -9   6     1002.81      998.45     45.65 o
   9  -9   6     1295.87     1444.44     54.77 o
  -7  -8   6      874.53      905.23     69.12 o
  -6  -8   6      849.42      894.79     58.19 o
  -5  -8   6      592.42      599.28     42.76 o
  -4  -8   6     1470.97     1582.88     60.71 o
  -3  -8   6      899.11      864.02     53.04 o
  -2  -8   6     1607.11     1673.10     52.22 o
  -1  -8   6     1765.25     1816.15     52.19 o
   0  -8   6     1815.00     1772.58     52.95 o
   1  -8   6      468.61      486.22     38.69 o
   2  -8   6     1927.55     2057.07     63.71 o
   3  -8   6     2349.63     2338.54     76.72 o
   4  -8   6     3254.57     3209.86     67.03 o
   5  -8   6     3629.78     3443.59     67.59 o
   6  -8   6      627.94      715.88     35.17 o
   7  -8   6     2518.83     2645.93     60.12 o
   8  -8   6     1245.69     1263.16     75.10 o
   9  -8   6      874.12      925.63    105.23 o
  -8  -7   6      982.02     1044.41     74.89 o
  -7  -7   6      745.03      835.73     71.60 o
  -6  -7   6      799.48      891.08     55.95 o
  -5  -7   6      948.59      878.38     48.71 o
  -4  -7   6     1941.13     2024.77     60.31 o
  -3  -7   6      519.19      538.34     36.12 o
  -2  -7   6       75.38       83.23     18.06 o
  -1  -7   6      586.44      570.58     30.94 o
   0  -7   6      465.73      425.21     27.28 o
   1  -7   6     1186.47     1213.48     56.94 o
   2  -7   6      533.60      550.72     38.12 o
   3  -7   6      922.21      978.11     40.70 o
   4  -7   6     1811.96     1795.76     46.20 o
   5  -7   6      725.54      768.21     34.23 o
   6  -7   6     1260.32     1245.97     37.49 o
   7  -7   6      609.12      617.07     28.56 o
   8  -7   6      511.06      526.51     29.57 o
   9  -7   6      986.41     1013.81     37.19 o
  10  -7   6      588.14      555.62     29.88 o
  -8  -6   6     2435.34     2477.59    115.01 o
  -7  -6   6     2941.15     2976.74     97.68 o
  -6  -6   6     2440.45     2467.25     76.54 o
  -5  -6   6     1217.33     1273.76     55.74 o
  -4  -6   6     1936.64     2022.18     58.31 o
  -3  -6   6     2710.32     2805.72     81.89 o
  -2  -6   6     4668.35     4848.51     75.40 o
  -1  -6   6     1464.82     1470.09     40.37 o
   0  -6   6      568.09      561.56     27.48 o
   1  -6   6     2704.88     2704.44     44.03 o
   2  -6   6      472.37      496.07     30.38 o
   3  -6   6     5246.65     5283.36     73.62 o
   4  -6   6     3201.08     3328.28     61.24 o
   5  -6   6      200.41      207.34     17.82 o
   6  -6   6      444.36      482.24     24.23 o
   7  -6   6      466.38      517.19     24.81 o
   8  -6   6     1429.87     1394.95     31.72 o
   9  -6   6      564.97      652.41     53.02 o
  -8  -5   6     1930.95     2005.33    129.65 o
  -7  -5   6     2498.06     2446.84     88.47 o
  -6  -5   6     2581.72     2739.01     78.21 o
  -5  -5   6     3150.93     3234.22     73.40 o
  -4  -5   6     3322.19     3426.75     72.49 o
  -3  -5   6     3517.09     3526.00     69.88 o
  -2  -5   6     4534.16     4531.91     70.76 o
  -1  -5   6     4151.54     3991.10     63.99 o
   0  -5   6     8322.88     8347.83     93.31 o
   1  -5   6     4995.97     5012.21     60.23 o
   2  -5   6     2843.93     2876.08     49.98 o
   3  -5   6     8065.01     8190.40     96.22 o
   4  -5   6     1673.43     1710.25     32.80 o
   5  -5   6     1869.71     1968.43     33.99 o
   6  -5   6     3756.18     3882.83     46.87 o
   7  -5   6     2160.80     2166.19     35.60 o
   8  -5   6     1744.10     1484.59    129.08 o
   9  -5   6     1397.01     1608.96    124.87 o
  10  -5   6      994.98     1054.23    130.07 o
  11  -5   6     1319.71     1321.06    151.13 o
  -9  -4   6      440.10      235.47     65.36 o
  -8  -4   6     1130.48     1136.04     72.00 o
  -7  -4   6      986.68      953.73     64.02 o
  -6  -4   6     1546.56     1541.75     64.74 o
  -5  -4   6     2665.42     2577.06     64.75 o
  -4  -4   6      791.55      827.81     42.08 o
  -3  -4   6     3411.88     3459.15     68.04 o
  -2  -4   6     4325.48     4338.57     63.08 o
  -1  -4   6     3843.23     3835.22     56.07 o
   0  -4   6     5043.29     5006.72     66.30 o
   1  -4   6     2490.25     2381.91     60.76 o
   2  -4   6     3224.82     3247.73     46.95 o
   3  -4   6     4956.29     5014.57     57.54 o
   4  -4   6     4595.92     4601.69     50.52 o
   5  -4   6     2513.01     2583.46     32.34 o
   6  -4   6      842.67      837.27     18.84 o
   7  -4   6     1824.51     1869.43     32.25 o
   8  -4   6     4983.70     4723.08    191.52 o
   9  -4   6     2827.08     2610.42    152.37 o
  10  -4   6     1276.64     1393.16    142.22 o
  11  -4   6     1458.59     1555.70    159.31 o
  12  -4   6      940.27      864.19    132.06 o
  -9  -3   6      239.78      209.08     83.74 o
  -8  -3   6      829.83      840.87     62.54 o
  -7  -3   6      735.63      873.70     75.89 o
  -6  -3   6      953.44      997.07     54.54 o
  -5  -3   6     2578.83     2550.06     58.56 o
  -4  -3   6      140.93      120.44     26.26 o
  -3  -3   6     2210.52     2331.54     50.76 o
  -2  -3   6      719.28      693.32     29.22 o
  -1  -3   6     4044.06     4233.25     69.87 o
   0  -3   6     5160.53     5211.05     87.50 o
   1  -3   6      346.22      272.95     17.79 o
   2  -3   6     2731.81     2714.95     34.05 o
   3  -3   6      375.35      367.20     19.78 o
   4  -3   6     2961.36     2832.96     36.61 o
   5  -3   6     2999.99     2987.65     33.48 o
   6  -3   6     2659.65     2713.08     28.85 o
   7  -3   6     1303.87     1395.06     46.36 o
   8  -3   6      694.88      775.03     50.95 o
   9  -3   6     2232.69     2236.54    140.98 o
  10  -3   6     1917.97     2029.91    143.45 o
  11  -3   6     1242.98      968.00    123.14 o
  12  -3   6      624.68      517.33    102.57 o
  -9  -2   6      916.54      939.05     97.05 o
  -8  -2   6     1031.36      988.71    140.25 o
  -7  -2   6      682.77      648.20     53.51 o
  -6  -2   6     2751.07     2787.98     88.16 o
  -5  -2   6     1992.23     1989.14     51.20 o
  -4  -2   6      219.03      224.75     22.43 o
  -3  -2   6      706.65      688.25     32.68 o
  -2  -2   6     2949.39     2914.85     49.34 o
  -1  -2   6     4038.16     4244.23     62.14 o
   0  -2   6      770.47      795.88     28.59 o
   1  -2   6     1657.71     1603.67     52.08 o
   2  -2   6     3807.53     3844.46     42.53 o
   3  -2   6     1264.80     1321.60     24.17 o
   4  -2   6     3229.65     3215.16     53.89 o
   5  -2   6     1468.14     1451.64     20.43 o
   6  -2   6     1634.45     1660.06     20.35 o
   7  -2   6     2259.11     2284.14     31.01 o
   8  -2   6     1290.83     1294.61     47.40 o
   9  -2   6     1194.29     1134.51     67.39 o
  10  -2   6      936.86      936.54    114.71 o
  11  -2   6      439.53      453.85     41.06 o
  12  -2   6      382.03      389.58     25.31 o
  13  -2   6     1294.81     1266.62     44.02 o
  -9  -1   6     3125.69     3046.46    145.30 o
  -8  -1   6     1171.07     1118.73     69.37 o
  -7  -1   6     2312.49     2311.02     80.71 o
  -6  -1   6     3023.32     3013.49    120.81 o
  -5  -1   6     1780.28     1926.60     59.49 o
  -4  -1   6     5584.58     5796.51     95.22 o
  -3  -1   6      792.25      778.37     54.03 o
  -2  -1   6     4314.29     4192.29     69.13 o
  -1  -1   6     3074.86     2971.77     55.17 o
   0  -1   6     5028.94     5063.71     90.45 o
   1  -1   6     4620.05     4698.01     55.99 o
   2  -1   6     2514.19     2371.11     37.76 o
   3  -1   6     6829.16     6933.09     60.47 o
   4  -1   6     1143.52     1070.84     20.32 o
   5  -1   6     2614.75     2584.99     30.05 o
   6  -1   6     3521.23     3646.47     42.16 o
   7  -1   6     2988.70     2978.37     29.18 o
   8  -1   6      372.84      404.70     15.33 o
   9  -1   6      456.74      453.92     22.00 o
  10  -1   6     1181.53     1180.38     31.06 o
  11  -1   6      343.70      333.99     19.25 o
  12  -1   6      776.37      757.53     37.60 o
  13  -1   6      442.15      421.37     32.17 o
  -8   0   6     2200.61     2191.99     84.30 o
  -7   0   6     2948.48     2935.61     89.78 o
  -6   0   6     2321.29     2362.96     81.05 o
  -5   0   6     2397.08     2534.93     76.10 o
  -4   0   6     3964.97     4157.14    105.22 o
  -3   0   6     2772.42     2822.43     58.17 o
  -2   0   6     6777.93     6733.10     99.60 o
  -1   0   6     7724.02     7585.27    109.97 o
   0   0   6     4276.38     4232.19     59.06 o
   1   0   6     8318.99     8333.60     93.52 o
   2   0   6     5976.96     5630.58     64.55 o
   3   0   6     4011.76     3846.14     44.73 o
   4   0   6     7595.48     7623.55     67.00 o
   5   0   6     4539.49     4561.89     48.36 o
   6   0   6     5082.02     5226.54     49.07 o
   7   0   6     3803.36     3895.36     40.16 o
   8   0   6     1723.06     1696.15     30.18 o
   9   0   6     2121.34     2172.61     39.57 o
  10   0   6      780.74      858.38     27.09 o
  11   0   6      780.67      843.89     30.16 o
  12   0   6      952.40      949.65     35.15 o
  13   0   6      946.34      979.15     41.30 o
  -8   1   6      364.89      353.21     52.49 o
  -7   1   6     1359.45     1367.66     61.92 o
  -6   1   6     1395.19     1459.82     87.83 o
  -5   1   6     1124.08     1084.31     58.53 o
  -4   1   6     2036.68     1958.93     51.30 o
  -3   1   6     1257.54     1282.83     46.04 o
  -2   1   6     2217.28     2123.30     44.98 o
  -1   1   6     4300.08     4170.13     61.46 o
   0   1   6     2597.11     2645.65     47.25 o
   1   1   6     7825.13     8014.72     85.18 o
   2   1   6     1296.80     1128.71     27.67 o
   3   1   6     3104.10     2924.68     39.50 o
   4   1   6     4887.73     4770.32     50.80 o
   5   1   6     3354.53     3275.55     49.85 o
   6   1   6     6463.99     6386.09     59.04 o
   7   1   6     3977.85     4015.59     43.93 o
   8   1   6     3642.36     3508.32     53.49 o
   9   1   6     2980.61     3097.33     88.33 o
  10   1   6     2588.69     2562.57     56.40 o
  11   1   6     1835.60     1884.66     43.97 o
  12   1   6     1560.21     1682.74     46.57 o
  13   1   6     1503.83     1638.09     65.25 o
  -8   2   6      492.00      479.69     42.58 o
  -7   2   6      752.01      808.41     45.27 o
  -6   2   6      343.13      359.23     34.96 o
  -5   2   6     1996.23     2019.12     74.22 o
  -4   2   6      502.82      513.87     32.51 o
  -3   2   6      839.11      885.45     33.20 o
  -2   2   6     4001.59     3894.49     57.25 o
  -1   2   6      862.42      821.17     31.52 o
   0   2   6     1009.69     1010.23     30.43 o
   1   2   6      224.65      215.80     17.28 o
   2   2   6      522.96      417.67     20.26 o
   3   2   6     1878.50     1757.18     31.61 o
   4   2   6     2105.87     2078.72     31.60 o
   5   2   6     2607.32     2561.93     34.43 o
   6   2   6      193.19      163.07     14.14 o
   7   2   6     3515.52     3533.74     55.06 o
   8   2   6     2260.71     2250.34     45.21 o
   9   2   6     2356.44     2390.51     44.56 o
  10   2   6     2163.68     2197.18     44.65 o
  11   2   6      761.05      776.27     35.13 o
  12   2   6     2395.38     2422.83     71.66 o
  13   2   6     1064.46     1075.99     51.81 o
  -8   3   6      980.97      940.14     85.04 o
  -7   3   6     1176.45     1178.53     54.04 o
  -6   3   6     2203.83     2216.03     67.05 o
  -5   3   6     3082.31     2951.26     83.98 o
  -4   3   6     1306.08     1331.95     51.84 o
  -3   3   6     4246.10     4227.54     69.81 o
  -2   3   6     1873.28     1851.95     43.11 o
  -1   3   6     2679.31     2791.57     50.22 o
   0   3   6     5107.63     5223.98    105.23 o
   1   3   6     2119.37     2094.24     42.13 o
   2   3   6      971.07      907.98     27.79 o
   3   3   6      893.07      918.29     29.99 o
   4   3   6     4185.02     4252.39     63.48 o
   5   3   6     2114.27     2091.67     33.28 o
   6   3   6     1431.13     1425.24     33.56 o
   7   3   6     1144.89     1158.93     36.93 o
   8   3   6     1352.96     1348.08     34.64 o
   9   3   6     1043.91     1084.71     34.50 o
  10   3   6      273.59      287.59     22.48 o
  11   3   6      764.18      815.11     42.84 o
  12   3   6     1423.85     1482.39     67.99 o
  13   3   6      774.38      715.42     45.67 o
  14   3   6      439.03      440.56     65.82 o
  -7   4   6     1098.77     1095.41     59.05 o
  -6   4   6     2117.60     2149.42     66.14 o
  -5   4   6     3337.64     3365.07     88.72 o
  -4   4   6     4121.64     4044.95     83.35 o
  -3   4   6     5051.75     5115.30     82.42 o
  -2   4   6     1710.04     1832.23     43.77 o
  -1   4   6     3018.63     3050.68     54.37 o
   0   4   6     3608.37     3472.33     56.26 o
   1   4   6     6721.21     6582.65     81.32 o
   2   4   6     6367.99     6351.49     76.69 o
   3   4   6     3497.03     3418.73     55.47 o
   4   4   6     3382.21     3279.80     57.39 o
   5   4   6     3168.86     3113.16     43.68 o
   6   4   6     3327.69     3368.92     48.67 o
   7   4   6      527.29      498.26     22.97 o
   8   4   6     2846.80     2992.05     69.05 o
   9   4   6      701.27      688.92     31.61 o
  10   4   6      609.93      659.27     36.13 o
  11   4   6      799.64      762.43     50.16 o
  12   4   6      288.29      249.48     30.88 o
  13   4   6     1442.95     1355.12     65.97 o
  -7   5   6     1102.38     1091.54     60.12 o
  -6   5   6     1854.88     1999.95     77.72 o
  -5   5   6     1323.68     1275.49     57.60 o
  -4   5   6     2664.60     2713.32     72.08 o
  -3   5   6     1826.09     1937.16     57.46 o
  -2   5   6     1574.75     1609.62     42.13 o
  -1   5   6     3868.97     3837.81     69.63 o
   0   5   6     3001.53     2929.18     53.03 o
   1   5   6     3678.87     3560.44     57.50 o
   2   5   6     6006.96     6059.98    103.04 o
   3   5   6     4090.94     3955.48     59.65 o
   4   5   6     4498.11     4376.00     59.04 o
   5   5   6     5754.40     5572.03     68.54 o
   6   5   6     2475.94     2465.16     41.42 o
   7   5   6     1123.96     1140.52     34.10 o
   8   5   6     2309.80     2327.28     54.89 o
   9   5   6     1081.50     1151.56     46.35 o
  10   5   6     1535.43     1566.06     53.20 o
  11   5   6     1623.85     1617.04     59.47 o
  12   5   6      599.50      600.57     44.07 o
  13   5   6     1012.52      885.45     53.56 o
  -7   6   6      753.09      800.14     61.51 o
  -6   6   6      635.52      656.86     61.77 o
  -5   6   6      562.74      602.15     49.59 o
  -4   6   6     2188.41     2330.86     65.78 o
  -3   6   6       84.63       95.64     22.03 o
  -2   6   6      965.70      945.28     42.09 o
  -1   6   6     2058.10     2102.98     47.64 o
   0   6   6     1965.24     2061.91     57.93 o
   1   6   6     2531.74     2580.97     50.98 o
   2   6   6     4323.06     4465.20     62.94 o
   3   6   6     4305.73     4351.82     65.51 o
   4   6   6     2796.99     2647.25     46.93 o
   5   6   6     2693.56     2787.83     59.90 o
   6   6   6      972.22      942.77     38.00 o
   7   6   6     5443.05     5490.77     72.66 o
   8   6   6     3462.95     3339.78     68.50 o
   9   6   6     1379.88     1416.77     51.15 o
  10   6   6     2351.45     2300.63     61.69 o
  11   6   6     1323.97     1304.76     66.40 o
  12   6   6     1243.38     1171.06     60.26 o
  13   6   6     1649.90     1754.91     73.61 o
  -6   7   6      353.57      348.11     50.01 o
  -5   7   6      622.37      589.69     59.86 o
  -4   7   6      735.59      605.26     56.44 o
  -3   7   6      454.74      457.71     40.69 o
  -2   7   6      819.85      808.83     49.44 o
  -1   7   6     1104.16     1055.04     59.02 o
   0   7   6     1060.29     1064.68     43.58 o
   1   7   6      362.09      397.74     28.14 o
   2   7   6     1916.62     1946.14     49.74 o
   3   7   6     1802.80     1871.10     44.66 o
   4   7   6     2532.93     2515.71     51.65 o
   5   7   6      704.44      732.93     32.38 o
   6   7   6      293.98      293.17     22.46 o
   7   7   6     2798.16     2823.55     57.31 o
   8   7   6     2032.64     2098.99     57.14 o
   9   7   6     3595.42     3334.00     73.67 o
  10   7   6     1536.57     1548.12     57.27 o
  11   7   6      652.75      663.37     47.04 o
  12   7   6     1100.50     1193.25     63.25 o
  13   7   6      915.81      920.96     59.08 o
  -5   8   6     1349.03     1484.13    118.44 o
  -4   8   6     1397.80     1364.59     82.83 o
  -3   8   6     2219.69     2260.45     97.96 o
  -2   8   6     1321.46     1323.34     61.69 o
  -1   8   6     1991.84     2004.51     66.72 o
   0   8   6     1439.47     1531.15     55.59 o
   1   8   6     1336.59     1342.55     57.12 o
   2   8   6      930.43      933.56     42.31 o
   3   8   6      864.34      886.06     53.78 o
   4   8   6     1129.12     1071.35     45.27 o
   5   8   6      180.07      191.36     20.12 o
   6   8   6     1242.37     1293.20     51.73 o
   7   8   6     1359.66     1322.76     47.73 o
   8   8   6      628.08      613.99     44.50 o
   9   8   6     1015.75     1012.00     51.69 o
  10   8   6      519.17      527.33     39.52 o
  11   8   6      559.52      557.08     72.61 o
  12   8   6      185.87      199.00     34.55 o
  13   8   6      157.93      143.25     34.36 o
  -4   9   6     2021.69     2025.46     94.92 o
  -3   9   6     1547.63     1471.95    102.02 o
  -2   9   6     2577.81     2580.21     96.48 o
  -1   9   6     3041.38     3025.61     83.91 o
   0   9   6     3438.74     3469.12     88.72 o
   1   9   6     1653.29     1730.14     90.83 o
   2   9   6     1270.02     1340.14     57.55 o
   3   9   6     3329.19     3308.10     70.01 o
   4   9   6      804.52      859.37     43.66 o
   5   9   6     2652.93     2736.47     60.89 o
   6   9   6     1764.58     1775.44     51.21 o
   7   9   6      860.26      917.54     48.43 o
   8   9   6     1531.41     1481.48     60.12 o
   9   9   6     1410.31     1503.77     62.61 o
  10   9   6      766.88      700.69     64.89 o
  11   9   6      319.65      360.34     41.28 o
  12   9   6      307.42      226.25     37.72 o
  -4  10   6      847.63      888.90     72.91 o
  -3  10   6     1377.04     1391.77     95.09 o
  -2  10   6     1239.34     1018.57     74.02 o
  -1  10   6     1366.29     1354.57     82.61 o
   0  10   6     1829.54     1879.28     80.28 o
   1  10   6     1702.95     1664.58     68.93 o
   2  10   6     1588.50     1648.67     64.59 o
   3  10   6     2322.82     2256.58     62.24 o
   4  10   6     2272.49     2217.75     61.59 o
   5  10   6     3048.13     3093.81     67.70 o
   6  10   6     1823.82     1912.31     55.80 o
   7  10   6     1301.73     1435.87     60.07 o
   8  10   6     2636.85     2655.07     79.29 o
   9  10   6     1237.92     1274.81     79.47 o
  10  10   6     1295.18     1306.93     76.36 o
  11  10   6     1600.41     1610.36     87.13 o
  12  10   6      615.32      579.51    126.61 o
  -2  11   6      697.55      651.77     79.41 o
  -1  11   6     1331.21     1484.54    110.59 o
   0  11   6      505.55      660.36    103.32 o
   1  11   6      781.60      853.77    110.90 o
   2  11   6     1026.85     1136.12     65.16 o
   3  11   6     1350.10     1409.13     64.73 o
   4  11   6     1447.95     1499.98     61.70 o
   5  11   6     1548.81     1521.06     57.66 o
   6  11   6     2047.56     1984.09     60.84 o
   7  11   6      200.09      246.38     32.66 o
   8  11   6     1682.27     1732.45     90.43 o
   9  11   6     1044.70     1030.42     69.02 o
  10  11   6     1044.61     1048.67     72.30 o
  11  11   6      903.56      893.07    116.08 o
  -1  12   6      327.13      191.27     66.15 o
   0  12   6      556.24      546.75     75.85 o
   1  12   6      820.23      744.54     98.93 o
   2  12   6     1517.13     1549.95     77.83 o
   3  12   6      664.68      667.12     55.50 o
   4  12   6      533.01      554.40     49.84 o
   5  12   6      791.51      867.13     47.54 o
   6  12   6      664.44      719.28     43.78 o
   7  12   6      708.40      653.03     47.28 o
   8  12   6      509.30      489.87     52.07 o
   9  12   6      368.89      374.44     49.18 o
  10  12   6      607.22      504.37     57.13 o
   1  13   6      137.05      123.59     43.38 o
   2  13   6      766.02      657.94     84.70 o
   3  13   6      852.95      813.50     74.88 o
   4  13   6      876.40      859.64     57.05 o
   5  13   6      923.06     1014.16     56.44 o
   6  13   6      367.18      334.52     41.94 o
   7  13   6      325.19      279.57     42.07 o
   8  13   6       90.61       53.64     40.98 o
  -2 -12   7      493.60      496.16     65.04 o
  -1 -12   7       77.99      111.24     42.80 o
   0 -12   7      279.64      148.96     44.84 o
   1 -12   7      363.37      385.57     56.47 o
   2 -12   7      177.62      177.07     37.36 o
   3 -12   7      113.09       89.01     32.11 o
   4 -12   7      245.83      151.75     50.59 o
  -4 -11   7      439.13      405.91     59.82 o
  -3 -11   7      746.48      651.27     96.32 o
  -2 -11   7     1056.95      842.67     74.41 o
  -1 -11   7      385.22      406.73     53.93 o
   0 -11   7       94.58      120.92     32.63 o
   1 -11   7      197.10      158.42     46.74 o
   2 -11   7      117.27      107.46     30.92 o
   3 -11   7      137.66       96.54     30.03 o
   4 -11   7      204.84      119.92     30.94 o
   5 -11   7      230.91      199.39     33.81 o
   6 -11   7      278.45      265.97     36.31 o
  -5 -10   7      818.30      860.43     91.55 o
  -4 -10   7     1843.79     1807.13     89.40 o
  -3 -10   7     2360.52     2222.76     85.46 o
  -2 -10   7      815.98      776.15     83.24 o
  -1 -10   7      790.24      746.78     66.10 o
   0 -10   7     1230.48     1158.89     67.42 o
   1 -10   7      804.28      779.08     67.52 o
   2 -10   7      455.66      486.54     44.39 o
   3 -10   7      952.73      966.84     57.96 o
   4 -10   7      486.29      487.87     43.02 o
   5 -10   7      847.98      812.43     51.70 o
   6 -10   7      909.75      878.35     73.44 o
   7 -10   7      375.79      355.95     39.50 o
  -6  -9   7      552.99      584.23     57.72 o
  -5  -9   7      561.68      563.51     49.83 o
  -4  -9   7     1271.12     1154.82     63.19 o
  -3  -9   7      378.24      451.11     64.64 o
  -2  -9   7      952.04      946.31     70.77 o
  -1  -9   7     1361.25     1262.74     68.10 o
   0  -9   7     1146.67     1080.67     62.14 o
   1  -9   7     1389.62     1444.98     90.91 o
   2  -9   7      923.36      936.67     55.79 o
   3  -9   7     1302.08     1214.18     60.58 o
   4  -9   7     1436.75     1464.71     60.47 o
   5  -9   7     2882.77     2994.49     77.77 o
   6  -9   7      544.61      605.23     41.65 o
   7  -9   7      430.37      459.85     40.82 o
   8  -9   7     1121.06     1163.51     71.65 o
  -6  -8   7      288.23      275.74     40.32 o
  -5  -8   7      300.00      239.93     33.96 o
  -4  -8   7      626.25      648.56     44.59 o
  -3  -8   7      469.74      470.90     41.27 o
  -2  -8   7      438.25      364.26     34.83 o
  -1  -8   7      513.65      502.74     37.90 o
   0  -8   7      985.95      977.23     56.44 o
   1  -8   7     1211.28     1291.45     62.15 o
   2  -8   7      913.60      860.48     54.07 o
   3  -8   7     1137.83     1092.40     47.92 o
   4  -8   7     1738.18     1651.76     57.08 o
   5  -8   7      982.96      985.72     49.12 o
   6  -8   7      285.38      288.71     28.41 o
   7  -8   7      759.19      763.87     39.28 o
   8  -8   7      575.39      634.74     34.71 o
   9  -8   7      281.07      269.48     45.63 o
  -7  -7   7      607.55      688.70     64.84 o
  -6  -7   7      394.48      474.77     50.25 o
  -5  -7   7      648.96      638.35     44.68 o
  -4  -7   7      127.61      140.78     27.31 o
  -3  -7   7      255.01      228.56     27.76 o
  -2  -7   7      110.47      150.70     24.54 o
  -1  -7   7     1906.73     1866.27     52.33 o
   0  -7   7      651.82      636.49     34.17 o
   1  -7   7      576.05      572.53     41.41 o
   2  -7   7      598.40      663.05     42.68 o
   3  -7   7       65.42       66.95     18.32 o
   4  -7   7     2353.33     2250.29    102.10 o
   5  -7   7      162.85      174.92     21.35 o
   6  -7   7      197.24      212.64     28.34 o
   7  -7   7      314.87      351.19     24.48 o
   8  -7   7      182.03      184.66     20.26 o
   9  -7   7      357.39      311.19     55.95 o
  10  -7   7      371.73      357.05     31.62 o
  -7  -6   7      593.45      623.51     59.55 o
  -6  -6   7      723.04      778.64     54.22 o
  -5  -6   7      768.96      746.64     46.08 o
  -4  -6   7     1453.72     1462.43     59.86 o
  -3  -6   7      849.54      835.38     44.74 o
  -2  -6   7       89.52       71.17     17.80 o
  -1  -6   7      250.35      271.97     23.83 o
   0  -6   7     1428.71     1404.93     42.54 o
   1  -6   7     2303.02     2331.52     65.85 o
   2  -6   7      743.55      758.29     42.70 o
   3  -6   7       51.68       44.28     15.28 o
   4  -6   7      309.13      365.31     28.15 o
   5  -6   7      193.34      215.18     19.00 o
   6  -6   7      661.92      659.06     30.17 o
   7  -6   7      504.43      504.60     24.05 o
   8  -6   7      104.61      128.29     15.73 o
   9  -6   7      389.56      372.93     22.50 o
  10  -6   7       77.89       41.38     56.99 o
  -8  -5   7      658.76      941.25    137.76 o
  -7  -5   7     1346.89     1371.20     87.97 o
  -6  -5   7      784.65      780.12     53.53 o
  -5  -5   7     1528.93     1580.61     63.57 o
  -4  -5   7     2232.28     2190.64     61.80 o
  -3  -5   7      906.62      890.05     44.36 o
  -2  -5   7     2346.86     2400.56     54.13 o
  -1  -5   7     1740.32     1786.74     44.84 o
   0  -5   7     2499.14     2444.21     49.48 o
   1  -5   7     1319.21     1337.37     41.62 o
   2  -5   7     2424.11     2398.64     49.33 o
   3  -5   7     1053.87     1099.46     35.46 o
   4  -5   7      905.01      975.71     32.62 o
   5  -5   7     2841.46     2888.35     50.92 o
   6  -5   7     1221.95     1181.75     28.21 o
   7  -5   7     1292.69     1294.00     29.88 o
   8  -5   7      414.13      436.84     19.87 o
   9  -5   7     1007.59      967.41     46.39 o
  10  -5   7      610.20      540.62     94.64 o
  11  -5   7      541.70      551.77    104.06 o
  -8  -4   7      381.05      371.83     51.41 o
  -7  -4   7      358.90      425.37     59.94 o
  -6  -4   7     1041.33     1034.19     70.89 o
  -5  -4   7     1253.66     1162.15     54.36 o
  -4  -4   7     1504.63     1581.57     60.23 o
  -3  -4   7      554.07      531.97     34.98 o
  -2  -4   7     1380.42     1338.31     57.45 o
  -1  -4   7     2596.10     2776.65     54.23 o
   0  -4   7     1784.17     1830.97     46.64 o
   1  -4   7     3233.59     3184.68     57.00 o
   2  -4   7     2616.37     2556.05     42.37 o
   3  -4   7     2346.86     2292.28     34.23 o
   4  -4   7     1029.67     1091.57     27.40 o
   5  -4   7     2750.40     2725.86     49.29 o
   6  -4   7     5616.57     5670.01     62.41 o
   7  -4   7     2896.99     2856.96     39.55 o
   8  -4   7     2532.92     2505.96     52.89 o
   9  -4   7      870.99      781.94    101.58 o
  10  -4   7     1040.52      933.07    115.70 o
  11  -4   7     1444.47     1508.62    156.34 o
  12  -4   7      452.35      497.01    109.26 o
  -8  -3   7      475.23      539.44     64.74 o
  -7  -3   7      303.41      266.40     56.29 o
  -6  -3   7      372.72      410.06     45.79 o
  -5  -3   7      480.55      503.39     41.17 o
  -4  -3   7      818.09      925.10     45.99 o
  -3  -3   7      205.92      262.69     26.79 o
  -2  -3   7      828.08      818.90     39.61 o
  -1  -3   7      643.40      644.94     33.35 o
   0  -3   7      471.65      433.25     27.04 o
   1  -3   7      369.19      352.91     17.19 o
   2  -3   7      381.48      389.85     19.07 o
   3  -3   7     3328.25     3340.02     43.18 o
   4  -3   7      270.88      306.39     17.34 o
   5  -3   7      834.90      859.04     22.66 o
   6  -3   7      545.29      552.68     18.90 o
   7  -3   7     1200.71     1222.79     26.28 o
   8  -3   7     2666.26     2592.14     47.36 o
   9  -3   7      349.74      322.59     69.37 o
  10  -3   7     1324.57     1257.14    128.59 o
  11  -3   7      566.58      621.39    102.57 o
  12  -3   7      342.07      269.81     82.50 o
  -8  -2   7      803.42      789.71     73.02 o
  -7  -2   7      446.16      325.83     50.06 o
  -6  -2   7      702.45      690.92     62.81 o
  -5  -2   7      517.99      578.58     48.38 o
  -4  -2   7      718.95      784.37     46.13 o
  -3  -2   7     1401.21     1495.30     48.43 o
  -2  -2   7      395.11      374.20     27.86 o
  -1  -2   7      393.17      414.18     25.43 o
   0  -2   7     1554.13     1456.00     40.46 o
   1  -2   7      350.01      371.31     22.03 o
   2  -2   7      720.00      721.25     22.31 o
   3  -2   7      201.93      200.44     12.76 o
   4  -2   7      246.32      285.47     16.58 o
   5  -2   7     1006.31     1039.99     20.94 o
   6  -2   7      495.62      556.23     15.59 o
   7  -2   7      239.83      257.96     11.93 o
   8  -2   7       52.57       58.09     12.32 o
   9  -2   7      131.23      126.42     17.56 o
  10  -2   7      481.73      473.06     26.24 o
  11  -2   7      207.34      237.24     44.23 o
  12  -2   7      562.85      553.87     32.79 o
  13  -2   7      384.59      347.16     31.36 o
  -8  -1   7      466.07      477.88     68.08 o
  -7  -1   7      475.62      501.46     58.62 o
  -6  -1   7     1202.95     1213.82     80.35 o
  -5  -1   7      813.44      907.75     61.76 o
  -4  -1   7     1098.86     1097.75     48.82 o
  -3  -1   7     2816.78     2834.81     62.89 o
  -2  -1   7      621.36      601.17     37.41 o
  -1  -1   7     2430.24     2433.62     55.99 o
   0  -1   7     2574.50     2595.83     55.36 o
   1  -1   7     2200.05     2270.55     48.61 o
   2  -1   7     3204.01     3291.76     43.11 o
   3  -1   7      481.96      442.17     17.62 o
   4  -1   7      987.55      955.85     23.13 o
   5  -1   7     1179.24     1213.73     24.30 o
   6  -1   7      790.28      801.46     18.41 o
   7  -1   7      733.39      715.18     18.77 o
   8  -1   7      354.34      360.40     18.06 o
   9  -1   7      279.64      289.64     17.46 o
  10  -1   7      482.55      528.33     22.79 o
  11  -1   7      422.48      434.00     25.65 o
  12  -1   7      172.33      170.37     18.31 o
  13  -1   7      210.01      212.39     29.15 o
  -8   0   7      373.66      316.07     52.78 o
  -7   0   7      224.23      178.64     44.24 o
  -6   0   7      589.12      765.14     65.68 o
  -5   0   7     1318.99     1289.70     67.17 o
  -4   0   7     1609.97     1724.31     52.90 o
  -3   0   7     3999.41     4069.96     75.65 o
  -2   0   7      409.64      403.88     28.02 o
  -1   0   7     3683.20     3660.26     80.77 o
   0   0   7     2358.82     2306.25     46.05 o
   1   0   7     3183.89     3197.80     52.03 o
   2   0   7     6676.37     6798.75     78.35 o
   3   0   7      635.43      598.71     22.10 o
   4   0   7     4227.55     4265.30     49.33 o
   5   0   7     2170.23     2298.11     38.36 o
   6   0   7     3783.75     3818.91     46.97 o
   7   0   7     1171.85     1136.71     27.41 o
   8   0   7      924.08      998.73     27.99 o
   9   0   7     1505.49     1505.47     39.56 o
  10   0   7      694.69      715.29     28.00 o
  11   0   7     1016.21     1034.02     31.98 o
  12   0   7      476.67      427.60     27.03 o
  13   0   7      245.34      242.43     24.78 o
  -8   1   7      398.34      358.70     54.89 o
  -7   1   7      525.92      535.16     51.05 o
  -6   1   7      437.49      463.35     42.09 o
  -5   1   7      334.00      315.32     34.35 o
  -4   1   7     1245.81     1174.24     49.56 o
  -3   1   7     2147.32     2116.77     50.34 o
  -2   1   7     2237.35     2229.63     49.43 o
  -1   1   7      725.18      726.80     32.36 o
   0   1   7      623.52      633.96     28.80 o
   1   1   7     4245.35     4355.34     62.32 o
   2   1   7     1944.40     2004.94     67.78 o
   3   1   7     1978.54     1882.33     34.09 o
   4   1   7     5875.46     5879.08     62.84 o
   5   1   7     2776.12     2825.39     39.91 o
   6   1   7     2578.67     2625.93     42.36 o
   7   1   7     1945.10     1898.07     33.48 o
   8   1   7     3241.59     3328.94     48.26 o
   9   1   7     1548.05     1621.75     38.55 o
  10   1   7      482.42      555.37     28.22 o
  11   1   7      863.34      831.36     32.09 o
  12   1   7      794.87      828.23     36.05 o
  13   1   7      799.33      765.51     55.29 o
  -7   2   7      730.94      678.27     61.02 o
  -6   2   7      261.03      266.03     34.25 o
  -5   2   7      332.22      357.69     40.11 o
  -4   2   7      971.28      957.37     45.43 o
  -3   2   7      259.81      270.20     22.17 o
  -2   2   7     1322.60     1334.36     38.51 o
  -1   2   7      881.18      901.92     35.41 o
   0   2   7      483.54      441.95     24.98 o
   1   2   7      850.52      858.28     34.23 o
   2   2   7      725.36      726.33     28.55 o
   3   2   7     2607.75     2684.80     45.37 o
   4   2   7       55.35       48.28      9.92 o
   5   2   7     1749.34     1795.36     30.94 o
   6   2   7     2020.62     2067.66     34.74 o
   7   2   7     1353.58     1399.36     33.30 o
   8   2   7      615.54      608.83     28.88 o
   9   2   7     1472.03     1436.95     39.83 o
  10   2   7      827.58      843.73     32.74 o
  11   2   7      362.41      381.38     25.33 o
  12   2   7     1245.39     1243.76     48.27 o
  13   2   7      593.27      673.80     42.29 o
  14   2   7      385.26      467.77     99.10 o
  -7   3   7      496.42      593.77     43.23 o
  -6   3   7      592.35      624.49     67.87 o
  -5   3   7      824.63      798.14     85.49 o
  -4   3   7      583.54      517.40     39.02 o
  -3   3   7     1090.23     1048.06     45.67 o
  -2   3   7      761.05      757.39     34.86 o
  -1   3   7       55.42       24.17     12.91 o
   0   3   7       86.92      105.37     14.83 o
   1   3   7      137.93      122.62     15.13 o
   2   3   7      643.82      659.50     32.37 o
   3   3   7     1275.79     1403.87     39.89 o
   4   3   7      316.68      291.92     18.14 o
   5   3   7      117.29      110.35     11.95 o
   6   3   7      162.98      139.63     12.87 o
   7   3   7       67.26       83.83     14.11 o
   8   3   7      466.54      470.47     27.44 o
   9   3   7      786.11      755.15     31.71 o
  10   3   7      178.58      161.83     19.09 o
  11   3   7      797.16      836.70     40.12 o
  12   3   7      306.20      260.37     30.50 o
  13   3   7      194.63      138.44     27.52 o
  14   3   7      392.06      327.08     45.95 o
  -7   4   7      861.92      843.72     55.76 o
  -6   4   7     1600.80     1655.87     68.91 o
  -5   4   7     1344.97     1292.33     61.15 o
  -4   4   7     1770.41     1781.03     61.55 o
  -3   4   7     1439.39     1422.06     49.60 o
  -2   4   7      688.31      732.30     35.03 o
  -1   4   7     3474.49     3429.78     61.41 o
   0   4   7     4119.06     4077.99     65.49 o
   1   4   7     2048.49     1996.23     44.09 o
   2   4   7      887.71      854.40     32.86 o
   3   4   7     3451.54     3473.04     56.16 o
   4   4   7     1166.81     1165.03     33.90 o
   5   4   7      999.34     1025.66     28.14 o
   6   4   7     1466.10     1489.47     31.88 o
   7   4   7      158.44      157.47     17.69 o
   8   4   7      601.25      590.54     29.38 o
   9   4   7      740.18      683.70     35.22 o
  10   4   7      819.96      794.83     39.46 o
  11   4   7      801.23      804.36     41.68 o
  12   4   7      252.70      263.69     31.17 o
  13   4   7      145.10      115.13     28.26 o
  14   4   7      178.58        5.20     68.13 o
  -6   5   7      305.81      223.50     40.08 o
  -5   5   7     1018.75     1004.41     55.02 o
  -4   5   7     1046.76     1078.46     60.36 o
  -3   5   7     1687.01     1634.18     59.84 o
  -2   5   7     1645.40     1660.40     49.84 o
  -1   5   7     2026.49     2122.86     49.54 o
   0   5   7     3211.69     3217.19     59.04 o
   1   5   7     2908.84     2829.08     75.10 o
   2   5   7     4426.25     4383.51     67.29 o
   3   5   7     2284.17     2280.78     46.64 o
   4   5   7     2460.36     2452.98     52.43 o
   5   5   7     2363.50     2416.46     44.84 o
   6   5   7      250.31      249.15     20.26 o
   7   5   7     2843.93     2747.71     52.65 o
   8   5   7     1842.04     1827.12     49.89 o
   9   5   7     2258.15     2182.23     63.58 o
  10   5   7     1741.50     1647.29     53.67 o
  11   5   7      693.33      708.75     41.04 o
  12   5   7      673.05      726.79     47.11 o
  13   5   7      178.30      137.11     29.94 o
  -6   6   7      143.63       91.59     34.25 o
  -5   6   7       91.77      147.83     33.80 o
  -4   6   7      188.22      198.20     30.12 o
  -3   6   7      873.81      795.00     47.79 o
  -2   6   7      507.52      508.32     38.50 o
  -1   6   7     1289.45     1376.86     45.64 o
   0   6   7      903.27      937.28     44.72 o
   1   6   7      976.75      961.39     38.56 o
   2   6   7      638.66      713.71     35.54 o
   3   6   7      849.45      913.16     36.84 o
   4   6   7     1662.76     1697.73     61.57 o
   5   6   7      274.88      326.32     21.04 o
   6   6   7     1743.90     1722.69     41.06 o
   7   6   7     2153.17     2239.31     54.71 o
   8   6   7      338.27      298.89     27.51 o
   9   6   7      777.87      776.54     54.47 o
  10   6   7     1873.18     1894.20     56.27 o
  11   6   7     1121.21     1188.21     53.44 o
  12   6   7      572.19      519.11     42.72 o
  13   6   7      236.74      267.29     36.03 o
  -5   7   7      252.99      206.92     45.10 o
  -4   7   7      264.71      287.46     45.11 o
  -3   7   7      282.49      254.90     32.85 o
  -2   7   7      410.34      446.95     38.01 o
  -1   7   7      281.68      323.48     30.03 o
   0   7   7      131.22      141.81     20.85 o
   1   7   7     1051.94     1094.35     42.78 o
   2   7   7      253.76      308.48     29.35 o
   3   7   7      363.54      354.18     30.93 o
   4   7   7      281.52      311.88     24.31 o
   5   7   7      110.43      102.48     17.84 o
   6   7   7     1668.53     1752.83     43.23 o
   7   7   7      924.57      928.50     40.31 o
   8   7   7      914.87      874.67     44.00 o
   9   7   7       78.33       77.79     21.95 o
  10   7   7      368.02      381.77     34.38 o
  11   7   7      429.06      367.06     34.53 o
  12   7   7      463.09      444.58     42.33 o
  13   7   7      362.54      293.28     38.58 o
  -4   8   7      487.10      514.93     57.58 o
  -3   8   7      515.62      507.67     54.68 o
  -2   8   7      675.05      668.93     49.94 o
  -1   8   7      377.36      506.33     44.11 o
   0   8   7      611.39      602.33     41.13 o
   1   8   7      455.42      531.33     38.59 o
   2   8   7      195.20      204.18     27.59 o
   3   8   7      726.19      716.16     42.69 o
   4   8   7     1034.79      995.74     57.34 o
   5   8   7      640.97      710.43     40.10 o
   6   8   7     1073.42     1081.82     59.07 o
   7   8   7      389.06      433.20     30.77 o
   8   8   7      319.03      348.82     31.80 o
   9   8   7      415.40      352.00     32.75 o
  10   8   7      304.95      267.00     31.93 o
  11   8   7      233.87      235.18     31.60 o
  12   8   7      252.37      223.67     35.97 o
  13   8   7      144.78       96.21     34.92 o
  -4   9   7      758.49      928.35    157.58 o
  -3   9   7      542.78      486.20     84.73 o
  -2   9   7     2519.30     2164.93    114.80 o
  -1   9   7     1045.78     1155.49     73.82 o
   0   9   7      702.95      700.08     58.20 o
   1   9   7      869.98      925.15     56.22 o
   2   9   7     1562.39     1648.00     60.03 o
   3   9   7      896.76      887.76     49.71 o
   4   9   7      972.33     1014.50     47.92 o
   5   9   7     2167.89     2164.31     69.94 o
   6   9   7      995.96      979.64     57.36 o
   7   9   7      690.64      666.70     41.93 o
   8   9   7      246.24      247.81     32.76 o
   9   9   7      543.30      504.35     39.29 o
  10   9   7      332.47      282.07     33.47 o
  11   9   7      229.43      217.47     35.71 o
  12   9   7      239.64      204.21     44.05 o
  -3  10   7      519.78      574.25     78.31 o
  -2  10   7     1221.65     1231.31    103.80 o
  -1  10   7     1199.51     1181.44     99.41 o
   0  10   7      891.26      939.08     89.86 o
   1  10   7      864.24      831.51     80.24 o
   2  10   7     1668.82     1904.05     85.33 o
   3  10   7      832.43      974.62     49.18 o
   4  10   7     1484.02     1635.49     56.41 o
   5  10   7     1207.89     1175.13     55.28 o
   6  10   7     1363.04     1414.71     55.70 o
   7  10   7     1497.25     1539.61     61.74 o
   8  10   7      452.09      500.40     43.60 o
   9  10   7      995.09     1037.52     64.55 o
  10  10   7      822.29      889.02     58.99 o
  11  10   7      852.67      798.45     63.42 o
  -1  11   7      287.74      248.19     60.83 o
   0  11   7       86.73      112.70     44.91 o
   1  11   7      532.95      539.31     57.40 o
   2  11   7      471.58      446.66     45.61 o
   3  11   7      219.69      264.51     35.57 o
   4  11   7      342.56      383.39     36.35 o
   5  11   7      378.18      367.22     32.70 o
   6  11   7     1018.16     1054.45     62.42 o
   7  11   7      692.63      645.95     45.43 o
   8  11   7      341.61      350.59     40.07 o
   9  11   7      589.08      564.99     49.79 o
  10  11   7     1143.20     1195.24     77.66 o
  11  11   7     1218.36     1247.98     92.47 o
   0  12   7      403.94      434.33    125.74 o
   1  12   7      287.62      159.68     54.57 o
   2  12   7       61.06       99.74     33.09 o
   3  12   7       71.36       95.74     33.73 o
   4  12   7       43.41       68.49     29.01 o
   5  12   7      633.84      673.28     44.00 o
   6  12   7      174.94      199.88     29.89 o
   7  12   7      173.70      183.31     32.46 o
   8  12   7       62.32       65.20     29.52 o
   9  12   7      147.79      183.31     40.54 o
   2  13   7      860.70      874.54     78.48 o
   3  13   7      442.37      423.51     50.22 o
   4  13   7      242.28      175.91     47.30 o
   5  13   7      427.84      427.42     42.76 o
   6  13   7      283.84      280.86     40.57 o
   7  13   7      427.27      393.29     42.16 o
   8  13   7      271.80      303.01    102.57 o
  -2 -11   8      103.56       52.77     39.57 o
  -1 -11   8      261.98      213.71     48.44 o
   0 -11   8      428.64      378.27     54.51 o
   1 -11   8      414.55      392.98     45.73 o
   2 -11   8      503.95      507.58     49.16 o
   3 -11   8      580.16      470.76     47.40 o
   4 -11   8      262.53      294.37     39.64 o
   5 -11   8      377.68      349.57     52.21 o
  -4 -10   8     1348.65     1366.37    104.89 o
  -3 -10   8      914.67      908.14    121.31 o
  -2 -10   8      433.80      392.98     56.18 o
  -1 -10   8      650.12      676.08     66.25 o
   0 -10   8     1369.53     1314.29     73.77 o
   1 -10   8     1043.13      945.90     62.06 o
   2 -10   8     1169.53     1128.42     65.85 o
   3 -10   8      710.45      697.76     52.20 o
   4 -10   8      995.86      951.04     65.80 o
   5 -10   8      943.89      762.06     51.70 o
   6 -10   8      346.53      411.71     39.95 o
   7 -10   8      326.24      383.61     42.80 o
  -5  -9   8      512.33      615.88     53.07 o
  -4  -9   8      835.42      890.48     65.69 o
  -3  -9   8      941.91      956.20     89.80 o
  -2  -9   8      865.75      821.32     70.97 o
  -1  -9   8      876.51      800.66     68.35 o
   0  -9   8     1505.97     1477.49     74.54 o
   1  -9   8     1202.33     1159.11     65.28 o
   2  -9   8     1759.20     1709.17     70.23 o
   3  -9   8     1468.64     1509.77     56.89 o
   4  -9   8     1757.26     1743.39     64.71 o
   5  -9   8      604.85      599.07     44.07 o
   6  -9   8      667.20      667.70     44.99 o
   7  -9   8     1691.43     1683.86     72.02 o
   8  -9   8     1088.41     1115.71     56.74 o
  -5  -8   8      121.45      107.49     34.05 o
  -4  -8   8      147.16      105.71     31.03 o
  -3  -8   8      388.96      373.75     41.69 o
  -2  -8   8      477.69      488.53     46.06 o
  -1  -8   8      162.68      192.04     32.30 o
   0  -8   8      429.18      462.97     42.81 o
   1  -8   8     1680.51     1711.44     67.55 o
   2  -8   8      662.36      690.74     48.50 o
   3  -8   8      519.06      438.33     35.06 o
   4  -8   8      620.27      704.29     46.32 o
   5  -8   8      416.03      458.82     38.02 o
   6  -8   8      768.98      825.35     46.29 o
   7  -8   8     1351.55     1281.10     50.37 o
   8  -8   8     1865.50     1874.87     65.71 o
   9  -8   8     1370.45     1514.95     54.91 o
  -6  -7   8      393.91      347.01     50.23 o
  -5  -7   8      468.99      457.12     42.99 o
  -4  -7   8      345.64      308.43     34.41 o
  -3  -7   8      756.21      704.91     48.89 o
  -2  -7   8      786.03      758.22     48.12 o
  -1  -7   8      317.58      389.38     31.72 o
   0  -7   8      517.89      498.29     46.10 o
   1  -7   8      389.91      468.09     40.67 o
   2  -7   8      401.94      407.65     37.55 o
   3  -7   8     1407.88     1390.58     49.97 o
   4  -7   8       54.27       48.45     18.81 o
   5  -7   8       52.77       57.72     20.79 o
   6  -7   8      643.17      586.26     33.82 o
   7  -7   8      717.50      673.95     34.13 o
   8  -7   8      605.43      617.18     33.66 o
   9  -7   8      773.54      855.40     46.45 o
  10  -7   8      507.18      502.27     31.90 o
  -6  -6   8      952.85      965.80     78.96 o
  -5  -6   8     1582.87     1679.29     76.77 o
  -4  -6   8      876.03      861.35     50.15 o
  -3  -6   8      477.91      522.15     38.53 o
  -2  -6   8     2343.77     2296.27     62.64 o
  -1  -6   8     1891.39     1841.77     53.44 o
   0  -6   8     1805.24     1801.10     57.58 o
   1  -6   8      683.93      635.85     43.96 o
   2  -6   8      653.96      639.66     42.58 o
   3  -6   8     1627.01     1601.87     52.02 o
   4  -6   8      280.75      272.60     23.29 o
   5  -6   8     1282.33     1315.44     38.94 o
   6  -6   8      491.21      487.97     29.01 o
   7  -6   8      472.00      476.57     27.32 o
   8  -6   8      644.39      653.98     29.67 o
   9  -6   8      167.47      213.60     18.69 o
  10  -6   8      244.15      259.19     20.93 o
  11  -6   8      145.81      177.65     76.81 o
  -7  -5   8      581.80      610.58     59.94 o
  -6  -5   8      559.83      578.10     57.33 o
  -5  -5   8     1686.03     1569.27     73.05 o
  -4  -5   8     1201.85     1221.25     56.90 o
  -3  -5   8      967.31     1027.17     50.56 o
  -2  -5   8      885.37      895.58     45.06 o
  -1  -5   8     1604.50     1627.50     51.37 o
   0  -5   8     2633.33     2742.42     62.82 o
   1  -5   8     1242.56     1200.43     48.14 o
   2  -5   8     1882.97     1857.33     56.50 o
   3  -5   8     3095.40     3021.68     64.35 o
   4  -5   8     1582.26     1598.05     41.88 o
   5  -5   8      835.75      913.38     33.39 o
   6  -5   8     1153.84     1111.96     30.54 o
   7  -5   8     1636.96     1602.71     36.61 o
   8  -5   8      947.73      916.58     34.95 o
   9  -5   8      517.14      557.88     23.79 o
  10  -5   8      464.53      549.67     41.57 o
  11  -5   8       71.95      166.74     70.61 o
  -7  -4   8      240.63      304.75     53.36 o
  -6  -4   8      326.98      378.24     57.21 o
  -5  -4   8      394.95      494.57     49.94 o
  -4  -4   8      213.54      213.34     29.38 o
  -3  -4   8     1609.60     1628.12     68.37 o
  -2  -4   8     1061.82     1084.79     54.04 o
  -1  -4   8     2383.83     2316.31     57.76 o
   0  -4   8      120.02      163.44     21.89 o
   1  -4   8     1982.07     2022.75     49.70 o
   2  -4   8     3253.95     3230.96     61.18 o
   3  -4   8     1750.74     1728.77     43.89 o
   4  -4   8     4520.09     4553.88     61.76 o
   5  -4   8      836.62      810.95     28.20 o
   6  -4   8     3123.52     3122.75     48.97 o
   7  -4   8     1636.02     1641.93     34.30 o
   8  -4   8     1432.04     1493.68     34.30 o
   9  -4   8     1236.05     1271.34     29.83 o
  10  -4   8      975.95     1252.93    131.31 o
  11  -4   8     1194.84     1390.44    145.68 o
  12  -4   8      416.43      399.39     99.35 o
  -7  -3   8      199.29      219.01     50.85 o
  -6  -3   8      289.44      318.20     52.12 o
  -5  -3   8      130.67      132.46     34.18 o
  -4  -3   8      327.73      348.59     37.10 o
  -3  -3   8      543.21      553.44     40.82 o
  -2  -3   8      500.33      545.14     44.32 o
  -1  -3   8      501.54      455.81     31.38 o
   0  -3   8      729.27      774.87     37.72 o
   1  -3   8     1556.14     1578.33     33.82 o
   2  -3   8      975.82     1008.12     27.41 o
   3  -3   8     1720.58     1749.93     32.98 o
   4  -3   8     1781.76     1776.56     36.41 o
   5  -3   8      449.99      471.03     22.26 o
   6  -3   8     3314.23     3464.49     49.59 o
   7  -3   8     3623.53     3627.99     49.35 o
   8  -3   8     1180.20     1147.33     28.79 o
   9  -3   8     1314.57     1339.44     30.47 o
  10  -3   8     1259.13     1325.23     41.45 o
  11  -3   8     1474.08     1480.38    147.91 o
  12  -3   8     1278.34     1368.64    150.14 o
  -7  -2   8      926.22      917.50     79.54 o
  -6  -2   8      221.86      274.46     49.42 o
  -5  -2   8      553.05      646.87     53.67 o
  -4  -2   8      694.04      757.36     48.85 o
  -3  -2   8      666.55      635.78     43.46 o
  -2  -2   8     2364.08     2311.45     65.12 o
  -1  -2   8      229.79      221.29     26.65 o
   0  -2   8      290.13      275.66     25.16 o
   1  -2   8       58.83       48.93     14.00 o
   2  -2   8      905.51      894.51     27.07 o
   3  -2   8      694.46      744.30     23.47 o
   4  -2   8      622.74      624.00     25.62 o
   5  -2   8      563.29      584.38     20.98 o
   6  -2   8       56.15       81.56     10.82 o
   7  -2   8      971.18     1006.93     27.21 o
   8  -2   8      861.16      873.36     24.62 o
   9  -2   8     1688.06     1603.99     36.47 o
  10  -2   8      366.17      391.15     22.52 o
  11  -2   8      484.29      459.03     29.24 o
  12  -2   8      771.19      771.67     37.02 o
  13  -2   8      363.96      369.61     30.19 o
  -7  -1   8     1463.66     1515.19     97.82 o
  -6  -1   8     1436.16     1373.97     90.64 o
  -5  -1   8     1187.68     1138.25     80.39 o
  -4  -1   8     1847.43     1848.19     87.05 o
  -3  -1   8     1757.09     1861.82     60.87 o
  -2  -1   8     3644.66     3649.74    106.29 o
  -1  -1   8     1559.02     1624.61     62.62 o
   0  -1   8     1259.70     1265.12     44.49 o
   1  -1   8     1370.80     1388.42     56.75 o
   2  -1   8      176.49      165.01     15.34 o
   3  -1   8      797.34      829.32     26.55 o
   4  -1   8     1795.47     1794.54     34.29 o
   5  -1   8     1610.51     1696.33     32.18 o
   6  -1   8      367.94      429.52     20.99 o
   7  -1   8       92.87       86.78     12.60 o
   8  -1   8      683.41      729.67     24.36 o
   9  -1   8      663.54      714.90     28.17 o
  10  -1   8      497.36      491.69     25.87 o
  11  -1   8      143.45      144.45     19.57 o
  12  -1   8      275.26      280.54     21.38 o
  13  -1   8      589.38      554.10     33.81 o
  -7   0   8     1092.89     1080.31     72.73 o
  -6   0   8      963.76     1141.76     71.63 o
  -5   0   8     1221.82     1336.13    127.35 o
  -4   0   8      911.97      922.59     52.28 o
  -3   0   8      950.65      995.81     47.34 o
  -2   0   8     5278.30     5218.02     89.89 o
  -1   0   8     2194.35     2149.86     54.73 o
   0   0   8      891.12      908.28     44.75 o
   1   0   8     2284.28     2306.60     51.55 o
   2   0   8     3374.97     3352.33     59.86 o
   3   0   8     4893.47     4889.98     60.56 o
   4   0   8     2512.35     2660.08     41.44 o
   5   0   8     3946.79     4105.80     61.85 o
   6   0   8      931.98      945.45     28.14 o
   7   0   8     1548.91     1558.11     33.73 o
   8   0   8     2495.28     2571.45     64.29 o
   9   0   8     1270.40     1294.81     35.04 o
  10   0   8     1709.72     1742.18     40.77 o
  11   0   8      343.91      352.20     25.90 o
  12   0   8      789.49      733.15     36.35 o
  13   0   8     1133.91     1153.69     56.85 o
  -7   1   8       66.73       45.02     33.55 o
  -6   1   8      406.78      406.49     47.43 o
  -5   1   8      710.78      671.48     53.16 o
  -4   1   8      398.32      341.51     35.56 o
  -3   1   8      678.21      685.92     40.30 o
  -2   1   8      469.51      481.30     30.43 o
  -1   1   8      775.60      774.10     35.68 o
   0   1   8     1750.09     1720.04     43.04 o
   1   1   8     2005.49     2119.20     50.52 o
   2   1   8     2395.45     2374.81     50.76 o
   3   1   8     2498.39     2648.95     47.30 o
   4   1   8     3810.49     3914.11     52.72 o
   5   1   8     3438.05     3424.43     46.81 o
   6   1   8     1632.17     1696.76     36.67 o
   7   1   8     2351.79     2341.36     39.68 o
   8   1   8      876.01      909.27     30.28 o
   9   1   8     2226.93     2299.49     47.75 o
  10   1   8     2181.28     2222.16     48.45 o
  11   1   8     1641.18     1641.84     44.60 o
  12   1   8     1868.11     1790.74     51.23 o
  13   1   8      795.93      838.34     47.37 o
  -6   2   8      451.23      449.52     48.68 o
  -5   2   8      118.27       80.82     29.63 o
  -4   2   8      274.15      259.60     36.95 o
  -3   2   8      463.47      443.73     34.18 o
  -2   2   8       99.40       81.24     19.47 o
  -1   2   8     1714.82     1704.50     44.95 o
   0   2   8      761.49      780.35     34.87 o
   1   2   8      835.52      862.94     35.34 o
   2   2   8     1401.68     1389.72     37.55 o
   3   2   8     1681.56     1768.01     43.50 o
   4   2   8     2379.60     2465.99     42.42 o
   5   2   8      986.78     1000.28     27.33 o
   6   2   8      909.24      915.92     26.76 o
   7   2   8      711.29      710.37     29.26 o
   8   2   8     1161.01     1214.82     34.01 o
   9   2   8     1036.46     1080.55     52.71 o
  10   2   8      905.73      919.99     50.29 o
  11   2   8     1219.97     1262.41     40.71 o
  12   2   8     1049.88     1086.37     55.14 o
  13   2   8      679.91      677.46     55.84 o
  -6   3   8      935.92      886.15     78.89 o
  -5   3   8      434.37      407.86     43.89 o
  -4   3   8      536.55      465.75     45.05 o
  -3   3   8      682.93      665.16     39.98 o
  -2   3   8       65.84       58.45     18.18 o
  -1   3   8     1937.56     1963.29     45.90 o
   0   3   8     1138.37     1238.63     39.67 o
   1   3   8     1324.39     1304.24     35.19 o
   2   3   8      899.09      888.80     32.36 o
   3   3   8      105.54       93.30     15.26 o
   4   3   8     1113.70     1156.04     31.02 o
   5   3   8      417.49      421.49     22.04 o
   6   3   8     1036.00     1013.89     30.81 o
   7   3   8      248.98      247.42     20.39 o
   8   3   8     1050.97     1105.59     41.29 o
   9   3   8      488.29      490.63     30.00 o
  10   3   8      628.10      653.92     35.13 o
  11   3   8      681.00      673.18     36.96 o
  12   3   8      185.59      179.85     25.38 o
  13   3   8      403.01      443.39     50.33 o
  -6   4   8      713.94      662.80     56.99 o
  -5   4   8      331.62      293.11     41.51 o
  -4   4   8      998.76     1000.73     61.79 o
  -3   4   8      649.13      734.90     50.32 o
  -2   4   8     2039.29     2175.40     78.00 o
  -1   4   8     2885.48     2821.29     64.41 o
   0   4   8      538.74      593.64     32.50 o
   1   4   8      291.16      296.39     27.13 o
   2   4   8      987.08      886.02     38.91 o
   3   4   8     2123.34     2020.08     49.08 o
   4   4   8     1637.52     1663.84     50.82 o
   5   4   8      383.49      380.84     22.49 o
   6   4   8      166.82      187.33     19.93 o
   7   4   8     1507.84     1584.42     44.63 o
   8   4   8     2740.05     2716.22     87.24 o
   9   4   8      297.10      301.53     26.27 o
  10   4   8      678.62      691.72     37.40 o
  11   4   8      654.99      674.87     38.71 o
  12   4   8      139.35      153.67     25.14 o
  13   4   8      376.65      377.08     36.82 o
  -5   5   8     1191.63     1288.53     84.48 o
  -4   5   8     1172.58     1218.60     68.02 o
  -3   5   8      409.85      421.55     43.40 o
  -2   5   8     2576.28     2473.47     62.94 o
  -1   5   8     1478.93     1414.37     49.19 o
   0   5   8     4597.46     4556.80     98.75 o
   1   5   8     1259.19     1268.80     53.65 o
   2   5   8     1305.85     1369.75     46.84 o
   3   5   8     1587.97     1575.87     46.01 o
   4   5   8     1961.30     1984.86     60.87 o
   5   5   8     4062.12     4132.68     61.60 o
   6   5   8     1733.56     1681.99     39.48 o
   7   5   8     4982.57     4972.34     91.18 o
   8   5   8     1743.48     1804.77     50.78 o
   9   5   8     1419.04     1430.39     50.63 o
  10   5   8     1319.32     1230.32     49.61 o
  11   5   8      927.07      908.31     45.99 o
  12   5   8     1334.40     1429.62     58.64 o
  13   5   8      564.10      567.17     44.80 o
  -5   6   8      504.11      554.33     63.09 o
  -4   6   8      380.83      329.13     42.19 o
  -3   6   8      531.42      548.18     49.24 o
  -2   6   8      803.65      828.87     55.57 o
  -1   6   8      837.57      841.36     48.04 o
   0   6   8     1127.52     1170.58     49.17 o
   1   6   8      913.78      921.79     43.82 o
   2   6   8     1067.55     1150.69     46.91 o
   3   6   8     1278.24     1318.41     47.53 o
   4   6   8     2337.45     2383.58     77.45 o
   5   6   8     1673.97     1748.43     42.62 o
   6   6   8     2112.64     2111.50     46.62 o
   7   6   8     2374.96     2339.01     52.89 o
   8   6   8     2432.83     2428.21     60.38 o
   9   6   8     2317.44     2511.86     64.15 o
  10   6   8      999.39      957.04     47.41 o
  11   6   8     1496.09     1533.70     59.18 o
  12   6   8     1143.19     1137.84     54.46 o
  13   6   8     1373.24     1210.42     64.51 o
  -4   7   8      266.24      287.71     80.22 o
  -3   7   8      194.47      189.02     35.11 o
  -2   7   8      185.43      201.36     35.31 o
  -1   7   8      660.63      677.00     50.86 o
   0   7   8      448.06      458.12     37.41 o
   1   7   8      344.70      380.32     32.15 o
   2   7   8      113.86      141.76     22.84 o
   3   7   8      370.02      412.36     31.12 o
   4   7   8      126.79      114.68     30.43 o
   5   7   8     1097.82     1106.32     62.37 o
   6   7   8     1859.59     1866.70     46.03 o
   7   7   8       45.34       79.89     18.82 o
   8   7   8       92.39       74.85     26.98 o
   9   7   8      466.00      477.03     36.11 o
  10   7   8      640.00      641.73     50.30 o
  11   7   8      875.21      857.22     48.35 o
  12   7   8      593.95      545.85     47.13 o
  13   7   8      637.90      675.02     52.13 o
  -4   8   8      242.36      164.04     55.05 o
  -3   8   8      428.52      413.30     67.09 o
  -2   8   8      578.55      575.14     57.14 o
  -1   8   8     1107.06     1291.21     79.57 o
   0   8   8      691.11      723.35     52.12 o
   1   8   8      248.37      264.61     39.52 o
   2   8   8     1265.50     1275.55     58.46 o
   3   8   8      805.93      788.60     46.48 o
   4   8   8      233.55      241.83     28.79 o
   5   8   8      539.74      507.24     32.86 o
   6   8   8      155.79      193.41     24.37 o
   7   8   8      474.25      531.66     34.54 o
   8   8   8      310.90      346.62     32.83 o
   9   8   8      136.25       88.19     27.00 o
  10   8   8       37.12       62.07     23.77 o
  11   8   8      355.34      343.52     35.72 o
  12   8   8      470.19      424.92     39.59 o
  -3   9   8      966.96      966.69     96.28 o
  -2   9   8      492.84      464.94     70.86 o
  -1   9   8     1054.48     1081.63     75.36 o
   0   9   8      935.52     1098.14     74.48 o
   1   9   8     1207.38     1162.88     75.31 o
   2   9   8     1965.83     1820.10     65.65 o
   3   9   8     1931.10     1917.39     63.32 o
   4   9   8      922.32     1045.12     50.08 o
   5   9   8     1074.35     1041.73     46.99 o
   6   9   8     1416.92     1520.66     56.53 o
   7   9   8      901.53      835.01     47.60 o
   8   9   8      846.58      853.12     80.99 o
   9   9   8      676.41      684.52     50.26 o
  10   9   8      724.68      754.66     48.43 o
  11   9   8      503.27      557.72     43.39 o
  12   9   8      535.09      488.35     47.56 o
  -2  10   8      769.62      744.76     86.86 o
  -1  10   8      673.93      819.16     89.23 o
   0  10   8      629.08      501.58     55.79 o
   1  10   8     1260.04     1181.21    119.45 o
   2  10   8     1135.42     1164.37     88.83 o
   3  10   8     1540.10     1575.19     74.68 o
   4  10   8     1330.61     1351.07     62.10 o
   5  10   8     1584.37     1613.59     58.27 o
   6  10   8     1576.66     1647.39     62.81 o
   7  10   8     1130.48     1084.41     54.94 o
   8  10   8     2179.65     2067.01     78.91 o
   9  10   8      784.79      708.33     52.92 o
  10  10   8     1257.20     1340.59     87.07 o
  11  10   8      507.61      533.83     57.32 o
   0  11   8      604.66      708.65     85.75 o
   1  11   8      382.24      361.06     51.61 o
   2  11   8      390.07      367.08     52.76 o
   3  11   8      648.00      663.38     49.23 o
   4  11   8      702.95      636.31     55.17 o
   5  11   8      657.12      733.94     44.21 o
   6  11   8     1226.27     1260.70     61.25 o
   7  11   8      835.20      922.25     82.27 o
   8  11   8      825.69      796.72     56.49 o
   9  11   8     1335.30     1142.94     66.89 o
  10  11   8     1066.00     1097.90     67.30 o
   1  12   8       74.46       20.26     44.35 o
   2  12   8      134.05       85.05     46.49 o
   3  12   8      157.71      164.83     38.91 o
   4  12   8      513.20      478.26     46.35 o
   5  12   8      247.40      284.04     35.49 o
   6  12   8       38.21       42.69     27.15 o
   7  12   8      171.89      148.83     35.49 o
   8  12   8      573.50      544.19     50.67 o
   9  12   8     1028.61      999.73     66.59 o
   4  13   8      496.71      636.00    127.35 o
   5  13   8      122.13      138.00     32.91 o
   6  13   8      181.27      227.31     51.74 o
   0 -11   9      819.83      758.44    114.96 o
   1 -11   9      945.47      961.43     80.01 o
   2 -11   9      761.22      687.12     71.49 o
   3 -11   9      636.48      694.34     64.30 o
  -2 -10   9     1561.70     1616.42    128.13 o
  -1 -10   9     1292.30     1289.50     90.32 o
   0 -10   9     1926.85     1997.33    136.27 o
   1 -10   9     2802.87     2872.31     94.95 o
   2 -10   9     2233.20     2218.27    106.10 o
   3 -10   9     1107.33     1218.24     69.35 o
   4 -10   9     1481.78     1630.67     75.05 o
   5 -10   9     1634.69     1746.33     71.68 o
   6 -10   9      413.00      448.50     47.68 o
  -3  -9   9      890.95     1028.50    100.26 o
  -2  -9   9     1584.93     1626.47    100.25 o
  -1  -9   9     2438.45     2468.54    103.52 o
   0  -9   9     1841.43     1886.11    110.00 o
   1  -9   9     1882.88     1963.93    132.92 o
   2  -9   9     2570.42     2460.46     82.66 o
   3  -9   9     1744.50     1739.46     63.03 o
   4  -9   9     2382.99     2328.94     78.07 o
   5  -9   9     2189.79     2132.03     73.92 o
   6  -9   9     1289.96     1272.31     63.05 o
   7  -9   9     2074.60     1816.31     77.31 o
  -4  -8   9     1122.03     1261.80     77.24 o
  -3  -8   9     1069.80     1210.37     73.72 o
  -2  -8   9      668.66      676.28     66.32 o
  -1  -8   9     1076.96      962.88     74.17 o
   0  -8   9      875.10      883.90     69.88 o
   1  -8   9     1842.40     1795.85     72.85 o
   2  -8   9      960.66     1155.99     76.14 o
   3  -8   9     1394.58     1464.69     61.31 o
   4  -8   9     1784.18     1890.13     69.21 o
   5  -8   9     1241.45     1169.46     59.08 o
   6  -8   9     3186.29     3207.37     81.91 o
   7  -8   9     2124.15     2182.59     65.74 o
   8  -8   9     1630.91     1705.75     63.41 o
   9  -8   9     1132.67     1068.39     54.83 o
  -5  -7   9      754.58      769.30     66.03 o
  -4  -7   9      936.28     1069.21     70.92 o
  -3  -7   9      259.06      284.20     38.06 o
  -2  -7   9      316.98      309.25     48.99 o
  -1  -7   9     1115.58     1175.74     89.38 o
   0  -7   9     1029.46      984.12     60.54 o
   1  -7   9      243.03      246.60     41.32 o
   2  -7   9      391.35      367.52     33.88 o
   3  -7   9      743.62      831.87     46.02 o
   4  -7   9     1156.09     1150.90     51.23 o
   5  -7   9     1149.85     1227.24     50.04 o
   6  -7   9     1407.15     1391.58     54.11 o
   7  -7   9      677.41      699.37     41.99 o
   8  -7   9     1264.20     1260.52     78.85 o
   9  -7   9     1553.09     1532.73     48.08 o
  10  -7   9      860.84      906.76     58.06 o
  -5  -6   9     1071.24     1133.68     77.31 o
  -4  -6   9     1615.83     1709.03    104.06 o
  -3  -6   9     2377.63     2407.27     93.77 o
  -2  -6   9     2477.40     2527.51     86.02 o
  -1  -6   9     1622.32     1654.58     71.76 o
   0  -6   9     1191.30     1160.46     63.10 o
   1  -6   9      856.45      854.20     54.10 o
   2  -6   9     2442.25     2367.99     65.22 o
   3  -6   9     1845.90     1822.19     55.44 o
   4  -6   9     1296.06     1355.68     51.76 o
   5  -6   9      668.00      682.12     37.65 o
   6  -6   9     1138.29     1137.42     44.73 o
   7  -6   9     1002.41     1003.50     40.80 o
   8  -6   9      718.62      707.35     36.56 o
   9  -6   9      809.85      876.25     36.94 o
  10  -6   9      516.49      501.37     32.05 o
  -6  -5   9     1986.83     2036.47    146.30 o
  -5  -5   9     1462.86     1551.01     86.38 o
  -4  -5   9     1826.49     1762.59     80.72 o
  -3  -5   9     2159.93     2207.14     73.32 o
  -2  -5   9     3618.86     3481.73     98.12 o
  -1  -5   9     5790.65     5781.30    158.03 o
   0  -5   9     5023.81     5008.00     97.54 o
   1  -5   9     2520.38     2592.84    109.07 o
   2  -5   9     2336.80     2417.63     82.06 o
   3  -5   9     3957.62     3856.64     78.37 o
   4  -5   9     3806.96     3736.59     75.00 o
   5  -5   9     4103.29     4042.29     68.85 o
   6  -5   9     1711.85     1704.28     43.39 o
   7  -5   9     1327.04     1302.52     40.11 o
   8  -5   9     1884.86     1788.79     47.13 o
   9  -5   9      879.73      896.33     32.01 o
  10  -5   9     1628.82     1645.41     44.01 o
  11  -5   9     1659.44     1638.61     49.09 o
  -6  -4   9      820.20      841.13     79.43 o
  -5  -4   9      736.25      921.56    112.65 o
  -4  -4   9     1230.24     1363.71     75.91 o
  -3  -4   9     2662.74     2649.96     78.87 o
  -2  -4   9     1497.95     1506.82     66.47 o
  -1  -4   9     1566.89     1640.03     64.80 o
   0  -4   9     3488.16     3282.52     76.73 o
   1  -4   9     3269.71     3264.19     67.99 o
   2  -4   9     3862.33     3857.14     79.71 o
   3  -4   9     3017.72     2943.76     66.75 o
   4  -4   9     1872.02     1972.79     53.14 o
   5  -4   9     4689.26     4644.05     72.77 o
   6  -4   9     2646.00     2592.20     46.63 o
   7  -4   9     2854.52     2880.79     60.00 o
   8  -4   9     2068.44     2141.01     46.34 o
   9  -4   9     1754.04     1781.24     40.61 o
  10  -4   9     2545.57     2477.82     45.49 o
  11  -4   9     1275.58     1366.54     57.72 o
  12  -4   9     1703.80     1909.00    177.40 o
  -6  -3   9      847.95      951.43    123.81 o
  -5  -3   9      449.23      536.14     62.59 o
  -4  -3   9      687.26      658.04     49.67 o
  -3  -3   9      909.63      894.87     53.99 o
  -2  -3   9      912.41      942.24     52.82 o
  -1  -3   9     1155.57     1209.38     56.67 o
   0  -3   9     2138.08     2137.61     54.12 o
   1  -3   9      985.04     1047.75     41.30 o
   2  -3   9     1225.42     1238.37     42.26 o
   3  -3   9      968.65      934.72     43.39 o
   4  -3   9     2185.80     2162.47     43.26 o
   5  -3   9     7819.29     7930.40     89.17 o
   6  -3   9     1516.53     1564.76     36.52 o
   7  -3   9      772.20      810.79     29.08 o
   8  -3   9      995.83      987.15     35.41 o
   9  -3   9     2548.48     2559.95     48.23 o
  10  -3   9     3245.84     3257.24     84.15 o
  11  -3   9     1334.37     1341.16     69.38 o
  12  -3   9     1239.86     1192.72    140.48 o
  -6  -2   9     1192.81     1260.71     91.06 o
  -5  -2   9     1044.18     1147.41     84.03 o
  -4  -2   9     1060.60     1097.68     67.79 o
  -3  -2   9     1183.47     1192.51     69.30 o
  -2  -2   9      913.31      916.75     51.83 o
  -1  -2   9     1253.35     1191.53     51.18 o
   0  -2   9      739.28      841.69     42.16 o
   1  -2   9     1613.60     1641.19     64.75 o
   2  -2   9     3320.47     3393.07     52.60 o
   3  -2   9     1339.61     1409.37     39.90 o
   4  -2   9     1185.03     1229.14     34.86 o
   5  -2   9     2496.05     2539.99     46.76 o
   6  -2   9     3652.30     3655.33     64.54 o
   7  -2   9     2435.49     2450.78     44.24 o
   8  -2   9      951.71     1008.21     29.84 o
   9  -2   9     1377.67     1503.70     43.08 o
  10  -2   9     1327.80     1301.91     40.55 o
  11  -2   9     1097.55     1133.45     52.00 o
  12  -2   9     1618.96     1857.94     57.96 o
  -6  -1   9     2200.53     2384.39     99.21 o
  -5  -1   9     2154.83     2324.21    106.91 o
  -4  -1   9     2436.78     2461.09     77.57 o
  -3  -1   9     1919.55     1966.56     60.97 o
  -2  -1   9     1226.81     1275.91     54.57 o
  -1  -1   9     3466.68     3405.80     85.35 o
   0  -1   9      721.61      689.97     38.57 o
   1  -1   9     4683.89     4659.95     79.78 o
   2  -1   9     1871.99     1905.91     42.93 o
   3  -1   9     2236.21     2280.23     44.99 o
   4  -1   9     5202.78     5263.80     76.93 o
   5  -1   9     1252.32     1294.21     37.49 o
   6  -1   9     3567.04     3753.50     55.22 o
   7  -1   9      491.99      517.52     25.75 o
   8  -1   9     2282.49     2271.47     50.41 o
   9  -1   9     1756.77     1659.02     52.15 o
  10  -1   9      888.43      938.05     31.93 o
  11  -1   9     1506.93     1517.83     46.71 o
  12  -1   9      561.37      575.61     33.87 o
  13  -1   9      677.95      663.24     36.97 o
  -6   0   9     1322.53     1407.98     82.91 o
  -5   0   9     1974.61     2155.90     87.22 o
  -4   0   9     2461.72     2611.84     78.31 o
  -3   0   9     2789.45     2866.31    104.99 o
  -2   0   9     3027.64     3119.93     72.26 o
  -1   0   9     1765.27     1718.50     53.74 o
   0   0   9     4406.78     4394.55     80.49 o
   1   0   9     5726.90     5631.79     89.08 o
   2   0   9     2806.68     2897.84     66.48 o
   3   0   9     5500.26     5517.27     73.97 o
   4   0   9     3049.40     3187.28     53.55 o
   5   0   9     1730.48     1786.47     43.96 o
   6   0   9     5437.80     5186.94     68.44 o
   7   0   9     2290.92     2295.29     43.63 o
   8   0   9     1782.01     1872.22     39.28 o
   9   0   9     2172.01     2224.76     43.92 o
  10   0   9     1523.79     1598.73     46.26 o
  11   0   9     1782.52     1832.97     49.98 o
  12   0   9     1543.93     1620.49     52.69 o
  13   0   9     1156.04     1204.43     42.66 o
  -6   1   9      507.05      581.90     57.35 o
  -5   1   9     1810.43     1912.92     87.56 o
  -4   1   9      473.43      407.17     55.09 o
  -3   1   9     1060.42     1085.91     58.01 o
  -2   1   9     1463.76     1399.58     56.73 o
  -1   1   9      936.56      975.11     46.13 o
   0   1   9     8078.07     7961.22    112.45 o
   1   1   9     2741.63     2693.75     60.40 o
   2   1   9     2933.34     2947.01     75.03 o
   3   1   9     2300.48     2416.05     61.29 o
   4   1   9     2650.93     2669.65     49.36 o
   5   1   9     4819.14     4703.72     65.76 o
   6   1   9     3479.11     3568.76     57.19 o
   7   1   9     2921.37     2992.16     51.72 o
   8   1   9     2693.11     2725.68     52.56 o
   9   1   9     5302.39     5319.63     78.11 o
  10   1   9     2704.95     2729.11     59.44 o
  11   1   9     3406.21     3486.45     70.81 o
  12   1   9     1870.41     1863.87     48.93 o
  13   1   9     1006.59     1141.23     66.92 o
  -6   2   9      377.34      366.42     55.61 o
  -5   2   9      518.64      352.86     44.81 o
  -4   2   9      557.79      592.03     52.76 o
  -3   2   9      978.47      932.91     53.51 o
  -2   2   9      483.43      457.93     42.39 o
  -1   2   9      725.89      737.71     37.78 o
   0   2   9     3971.83     3824.30     77.93 o
   1   2   9      983.85     1072.16     45.31 o
   2   2   9      996.87      935.65     40.70 o
   3   2   9     2549.43     2542.18     55.16 o
   4   2   9      809.01      852.91     34.12 o
   5   2   9     1444.38     1468.44     38.08 o
   6   2   9     1703.55     1726.57     38.32 o
   7   2   9     2373.36     2378.88     47.83 o
   8   2   9     3347.54     3309.15     57.17 o
   9   2   9     1804.81     1844.76     57.50 o
  10   2   9     2494.68     2481.56     56.41 o
  11   2   9     2685.84     2738.96     84.68 o
  12   2   9     1731.89     1743.82     51.24 o
  13   2   9     1346.88     1323.85     59.28 o
  -5   3   9      989.78      870.95     64.22 o
  -4   3   9     1618.22     1608.93    101.78 o
  -3   3   9     1508.32     1435.95     74.04 o
  -2   3   9     1516.69     1576.60     60.62 o
  -1   3   9     2061.30     2128.50     54.15 o
   0   3   9     3209.70     3131.85     63.58 o
   1   3   9     2203.59     2121.41     54.28 o
   2   3   9     1490.91     1489.96     41.96 o
   3   3   9      906.06      928.86     37.46 o
   4   3   9     1050.36     1116.41     37.21 o
   5   3   9     3998.43     4066.17     63.91 o
   6   3   9      858.52      873.86     38.82 o
   7   3   9     1906.81     1897.62     48.60 o
   8   3   9     2141.72     2181.67     51.93 o
   9   3   9      522.06      544.00     35.72 o
  10   3   9      944.89      884.97     45.73 o
  11   3   9      794.64      823.45     40.79 o
  12   3   9     1016.04     1046.74     53.43 o
  13   3   9      581.10      520.54     37.16 o
  -5   4   9     1237.05     1215.21     74.69 o
  -4   4   9     2503.97     2514.61     88.87 o
  -3   4   9     2698.86     2769.19     89.63 o
  -2   4   9     1708.85     1653.57     66.90 o
  -1   4   9     1910.96     1895.47     63.14 o
   0   4   9     2174.83     2086.31     62.54 o
   1   4   9     5160.10     5242.83     89.78 o
   2   4   9     3780.92     3761.23     72.54 o
   3   4   9     1884.10     1972.87     52.04 o
   4   4   9     2874.69     2827.90     60.54 o
   5   4   9     1990.30     2070.86     47.37 o
   6   4   9     3240.21     3216.25     67.82 o
   7   4   9     5809.44     5678.22     88.01 o
   8   4   9      959.98      955.47     42.33 o
   9   4   9      945.91      956.63     48.05 o
  10   4   9      738.57      743.81     39.87 o
  11   4   9      520.30      563.97     37.86 o
  12   4   9      914.32      984.69     63.11 o
  13   4   9      782.61      787.21     45.33 o
  -4   5   9     1819.46     1762.90     86.49 o
  -3   5   9     1148.43     1174.70     69.89 o
  -2   5   9     1845.34     1899.93    104.74 o
  -1   5   9     2009.16     2035.69     65.00 o
   0   5   9      502.91      557.38     37.35 o
   1   5   9     3609.46     3591.38     74.34 o
   2   5   9     3275.50     3316.38     69.72 o
   3   5   9     3007.65     3066.26     66.47 o
   4   5   9     3556.29     3508.27     69.85 o
   5   5   9     2698.21     2774.81     57.02 o
   6   5   9     5373.76     5301.33     80.51 o
   7   5   9     3279.07     3157.12     66.72 o
   8   5   9     1371.47     1412.04     72.94 o
   9   5   9     2186.60     2183.08     58.29 o
  10   5   9     2012.01     1928.76     55.77 o
  11   5   9     1241.32     1202.52     53.09 o
  12   5   9     1496.99     1522.49     60.43 o
  13   5   9      947.11      852.61     49.13 o
  -4   6   9      546.16      578.36     53.69 o
  -3   6   9      515.94      525.83     51.06 o
  -2   6   9      823.91      797.44     66.09 o
  -1   6   9     1684.23     1695.70     65.94 o
   0   6   9      979.92      863.43     45.28 o
   1   6   9     2106.10     2248.35     61.08 o
   2   6   9     1150.92     1288.32     51.09 o
   3   6   9     2996.05     2978.25     66.81 o
   4   6   9     3610.77     3572.81     72.37 o
   5   6   9     1483.12     1500.92     53.69 o
   6   6   9     5010.04     5012.51    111.95 o
   7   6   9     2664.68     2725.06     65.17 o
   8   6   9     2481.05     2447.87     62.51 o
   9   6   9     2427.34     2488.31     74.31 o
  10   6   9     2473.64     2389.15     64.59 o
  11   6   9     1785.05     1766.57     63.80 o
  12   6   9     2356.20     2307.31     85.93 o
  13   6   9     1962.81     2088.01     90.49 o
  -3   7   9      541.31      499.08     51.04 o
  -2   7   9     1131.16     1170.63     70.21 o
  -1   7   9      547.96      522.38     48.66 o
   0   7   9      516.55      531.05     41.81 o
   1   7   9      901.75      955.10     48.36 o
   2   7   9     1704.45     1664.41     76.79 o
   3   7   9     2014.41     1850.96     73.87 o
   4   7   9      879.17      868.58     44.16 o
   5   7   9     1106.14     1193.22     70.12 o
   6   7   9     1566.66     1609.62     61.73 o
   7   7   9     1077.92     1126.12     57.84 o
   8   7   9     2262.94     2249.53     62.86 o
   9   7   9     2509.36     2562.98     67.77 o
  10   7   9     2212.30     2145.59     65.28 o
  11   7   9     1436.18     1444.35     61.55 o
  12   7   9     1282.14     1247.15     64.67 o
  13   7   9     1618.33     1701.61     71.01 o
  -2   8   9     2089.59     2119.70    136.80 o
  -1   8   9      472.98      464.82     49.01 o
   0   8   9     1759.46     1825.63     80.84 o
   1   8   9      662.78      764.73     50.61 o
   2   8   9     1515.31     1523.13     66.61 o
   3   8   9      673.01      710.35     46.60 o
   4   8   9      699.83      728.33     46.92 o
   5   8   9     1181.84     1232.71     50.12 o
   6   8   9      481.78      491.21     37.39 o
   7   8   9     1077.80     1057.79     57.23 o
   8   8   9      250.24      250.56     30.45 o
   9   8   9      858.36      926.34     50.70 o
  10   8   9     1306.41     1224.13     57.89 o
  11   8   9     1092.10     1116.34     71.46 o
  12   8   9      433.80      411.16     39.49 o
  -2   9   9     1345.58     1321.55    302.27 o
  -1   9   9     1339.23     1294.03     86.20 o
   0   9   9     1681.15     1600.12     92.46 o
   1   9   9     2315.87     2357.15    191.79 o
   2   9   9     2840.18     2909.89     90.12 o
   3   9   9     1439.71     1485.84     67.68 o
   4   9   9     1324.41     1341.83     63.96 o
   5   9   9     1339.29     1383.89     54.85 o
   6   9   9     1797.33     1859.69     66.19 o
   7   9   9     1556.13     1575.60     71.26 o
   8   9   9     1025.82     1036.40     59.50 o
   9   9   9      661.12      698.64     51.26 o
  10   9   9     1038.46     1127.32     64.16 o
  11   9   9     1144.58     1093.31     64.94 o
  12   9   9      287.87      244.10     38.61 o
   0  10   9     1125.14     1210.48     84.60 o
   1  10   9     2241.14     2245.73     97.31 o
   2  10   9     1663.25     1821.46     86.00 o
   3  10   9     2085.31     2204.94    101.59 o
   4  10   9     2667.50     2860.13     75.64 o
   5  10   9     3043.67     3018.74     72.40 o
   6  10   9     1708.45     1820.76     71.45 o
   7  10   9     1480.24     1309.82     67.09 o
   8  10   9     2396.71     2522.52    163.33 o
   9  10   9     1933.09     1903.54     83.13 o
  10  10   9     2125.16     2423.90     83.92 o
  11  10   9     1238.25     1230.79     70.57 o
   1  11   9      747.15      857.86     73.76 o
   2  11   9     1670.77     1780.79    107.89 o
   3  11   9      951.18      871.39     58.20 o
   4  11   9     1477.28     1351.02     82.33 o
   5  11   9     1838.18     2012.03     69.82 o
   6  11   9      719.68      721.40     50.44 o
   7  11   9     1634.01     1692.74     83.99 o
   8  11   9     1405.11     1321.63     80.95 o
   9  11   9     1671.63     1692.28     81.97 o
  10  11   9     1055.65     1056.90     66.97 o
   3  12   9      451.62      478.75     52.42 o
   4  12   9      656.18      757.55     64.72 o
   5  12   9      770.59      760.70     58.10 o
   6  12   9      473.09      478.87     45.05 o
   7  12   9      743.28      753.38     58.27 o
   8  12   9      780.09      775.13     60.32 o
   0 -10  10     2152.78     1994.70    137.26 o
   1 -10  10     1596.23     1456.35     95.75 o
   2 -10  10     1577.90     1555.56     72.61 o
   3 -10  10     1159.53     1176.65     70.64 o
   4 -10  10     1372.07     1425.66     76.17 o
  -2  -9  10     1775.87     1915.59    138.40 o
  -1  -9  10     2454.39     2357.00    110.08 o
   0  -9  10     2465.52     2211.87    100.52 o
   1  -9  10     2236.92     2128.04     87.33 o
   2  -9  10     1460.78     1383.29     67.09 o
   3  -9  10     3312.74     3300.32     85.66 o
   4  -9  10     2954.39     2987.27     90.56 o
   5  -9  10     1601.22     1659.64     71.81 o
   6  -9  10     2827.06     2687.21     82.02 o
  -3  -8  10      469.52      506.53     92.35 o
  -2  -8  10     1063.15     1109.08     85.41 o
  -1  -8  10     1831.60     1896.55    216.58 o
   0  -8  10     1276.45     1176.53     83.11 o
   1  -8  10     1848.57     1902.33    101.60 o
   2  -8  10     1307.22     1307.03     62.69 o
   3  -8  10     2408.32     2400.55     71.57 o
   4  -8  10     2026.02     1913.25     65.55 o
   5  -8  10     2022.73     2047.88     70.73 o
   6  -8  10     2704.96     2759.61    107.64 o
   7  -8  10     1481.39     1546.64     62.99 o
   8  -8  10     1045.08     1048.59     60.51 o
  -3  -7  10      763.06      878.78     97.24 o
  -2  -7  10     1560.24     1507.25     95.51 o
  -1  -7  10      963.93      960.39     75.27 o
   0  -7  10     1696.55     1620.90     93.51 o
   1  -7  10      737.04      779.70     55.58 o
   2  -7  10      767.15      739.69     47.25 o
   3  -7  10     1897.80     1856.53     61.08 o
   4  -7  10     1858.46     1810.52     60.63 o
   5  -7  10     1101.22     1115.86     52.40 o
   6  -7  10      842.36      853.82     50.42 o
   7  -7  10     2168.26     2282.24     68.84 o
   8  -7  10      662.17      708.46     60.59 o
   9  -7  10      643.86      642.10     80.45 o
  -4  -6  10      948.85      991.42     71.19 o
  -3  -6  10     1734.46     1784.41     89.86 o
  -2  -6  10     1731.44     1782.73    102.05 o
  -1  -6  10     1016.46     1049.35     77.47 o
   0  -6  10     1341.92     1175.97     78.48 o
   1  -6  10     2080.19     2049.59     66.77 o
   2  -6  10     2111.53     2113.67     77.67 o
   3  -6  10      707.22      785.22     45.84 o
   4  -6  10      882.31      909.46     47.69 o
   5  -6  10     1417.28     1371.48     53.15 o
   6  -6  10     1708.03     1628.08     57.20 o
   7  -6  10     1714.29     1740.79     57.87 o
   8  -6  10      850.42      943.90     52.07 o
   9  -6  10      773.48      765.15     40.21 o
  10  -6  10      578.09      590.21     61.45 o
  -4  -5  10     1811.22     1923.55    112.17 o
  -3  -5  10     3948.89     3929.86    170.30 o
  -2  -5  10     3789.82     3708.55    123.40 o
  -1  -5  10     2213.84     2243.98     81.05 o
   0  -5  10     1668.23     1693.26     82.79 o
   1  -5  10     4347.55     4147.35     92.06 o
   2  -5  10     2450.72     2381.04     68.18 o
   3  -5  10     3514.62     3375.61     77.99 o
   4  -5  10     2582.15     2588.03     70.33 o
   5  -5  10     1716.35     1656.27     53.56 o
   6  -5  10     3504.36     3566.50     73.55 o
   7  -5  10     1881.82     1882.83     60.83 o
   8  -5  10     2125.22     2150.02     57.56 o
   9  -5  10     1274.39     1261.28     43.40 o
  10  -5  10     2008.64     2008.03     50.66 o
  11  -5  10      948.35      863.26     39.10 o
  -5  -4  10     2043.39     2126.04    202.06 o
  -4  -4  10     1574.04     1812.07     93.31 o
  -3  -4  10     1809.79     1913.44     85.00 o
  -2  -4  10     3411.37     3462.26    130.81 o
  -1  -4  10     4286.38     4386.04    110.72 o
   0  -4  10     2742.16     2757.77     76.39 o
   1  -4  10     2771.33     2657.28     72.71 o
   2  -4  10     4657.55     4648.21     93.45 o
   3  -4  10     3938.59     4009.32     84.08 o
   4  -4  10     3251.30     3345.37     74.35 o
   5  -4  10     4352.15     4398.06     83.11 o
   6  -4  10     5125.03     4971.52     86.48 o
   7  -4  10     2717.32     2833.03     56.51 o
   8  -4  10     3163.62     3320.07     78.14 o
   9  -4  10     2574.31     2777.14     61.21 o
  10  -4  10     2046.87     2039.60     52.80 o
  11  -4  10     2067.94     2183.09     63.62 o
  -5  -3  10     1067.20     1101.96     88.02 o
  -4  -3  10     1276.29     1127.66     79.10 o
  -3  -3  10      900.35      892.24     57.67 o
  -2  -3  10     1060.02     1058.36     59.68 o
  -1  -3  10     1305.26     1303.29     57.59 o
   0  -3  10     1394.71     1451.44     61.69 o
   1  -3  10     1967.31     1930.63     55.47 o
   2  -3  10     3267.43     3382.33     78.09 o
   3  -3  10     1952.66     1919.04     57.87 o
   4  -3  10     3062.17     3043.28     69.93 o
   5  -3  10     1651.09     1722.43     51.64 o
   6  -3  10     1485.59     1386.89     41.25 o
   7  -3  10     2459.70     2482.87     48.00 o
   8  -3  10     2567.02     2697.92     49.16 o
   9  -3  10     2440.36     2493.97     53.22 o
  10  -3  10     1372.49     1502.91     58.90 o
  11  -3  10     1441.11     1371.14     52.06 o
  12  -3  10     1222.03     1275.27     51.36 o
  -5  -2  10      800.16      861.95    112.68 o
  -4  -2  10     1669.77     1830.11     81.77 o
  -3  -2  10      689.51      816.20     49.94 o
  -2  -2  10     1465.52     1503.57     62.88 o
  -1  -2  10     1604.75     1679.23     62.97 o
   0  -2  10      922.88      906.71     46.40 o
   1  -2  10     1797.14     1745.61     58.86 o
   2  -2  10     2614.59     2575.63     66.79 o
   3  -2  10     1528.79     1585.50     49.16 o
   4  -2  10     1512.92     1579.19     48.30 o
   5  -2  10     1555.29     1511.69     42.30 o
   6  -2  10      580.29      618.30     29.31 o
   7  -2  10     1195.15     1231.60     41.63 o
   8  -2  10      742.95      769.56     34.40 o
   9  -2  10      864.07      898.50     48.20 o
  10  -2  10     1399.27     1494.93     48.52 o
  11  -2  10      717.03      723.00     33.22 o
  12  -2  10     1015.04     1001.35     48.72 o
  -5  -1  10     1671.15     1779.46     93.40 o
  -4  -1  10     1958.32     1941.08     94.78 o
  -3  -1  10     1859.58     1939.90     68.01 o
  -2  -1  10     1999.25     2179.63     68.40 o
  -1  -1  10     1908.57     1883.56     60.40 o
   0  -1  10     3655.68     3516.13     91.40 o
   1  -1  10     6089.86     6030.04     97.93 o
   2  -1  10     4400.15     4245.52     73.93 o
   3  -1  10     2139.77     2045.96     50.25 o
   4  -1  10     2642.44     2688.64     62.13 o
   5  -1  10     2011.35     1990.18     53.79 o
   6  -1  10     1896.08     1988.69     46.19 o
   7  -1  10     5034.92     5054.64     77.10 o
   8  -1  10     1164.31     1153.87     38.39 o
   9  -1  10     1026.15     1061.34     41.67 o
  10  -1  10     1488.44     1489.29     41.07 o
  11  -1  10      818.20      853.52     42.43 o
  12  -1  10     1455.26     1444.38     77.42 o
  -5   0  10     1385.37     1283.11     80.38 o
  -4   0  10     2423.89     2463.02     91.85 o
  -3   0  10     2371.18     2268.97     75.57 o
  -2   0  10     2697.39     2758.88     72.63 o
  -1   0  10     3179.51     3149.81     73.70 o
   0   0  10     4907.42     5048.33     91.42 o
   1   0  10     3812.29     3995.45     78.35 o
   2   0  10     4358.41     4403.35     79.81 o
   3   0  10     5496.67     5451.47     84.92 o
   4   0  10     4811.52     4652.52     84.46 o
   5   0  10     3126.57     3278.60     69.08 o
   6   0  10     2390.11     2400.68     52.09 o
   7   0  10     5520.57     5602.47     74.95 o
   8   0  10     4269.95     4251.72     63.72 o
   9   0  10     3841.31     3874.17     66.51 o
  10   0  10     1513.52     1622.49     51.23 o
  11   0  10     1472.92     1571.81     49.26 o
  12   0  10     1733.68     1770.55     58.03 o
  13   0  10      450.23      426.56     36.40 o
  -5   1  10      800.40      780.99     65.46 o
  -4   1  10     1557.24     1707.95     88.07 o
  -3   1  10     2781.85     2893.42     83.92 o
  -2   1  10     2387.82     2532.04     69.04 o
  -1   1  10     2581.47     2613.90     68.18 o
   0   1  10     2612.48     2709.06     66.85 o
   1   1  10     2983.60     2861.19     66.58 o
   2   1  10     2552.52     2547.68     61.25 o
   3   1  10     3142.16     3020.19     63.79 o
   4   1  10     3802.88     3800.45     68.87 o
   5   1  10     3612.57     3475.89     74.98 o
   6   1  10     3765.67     3756.64     74.63 o
   7   1  10     4072.92     4008.48     69.26 o
   8   1  10     5963.66     6127.70     80.98 o
   9   1  10     3329.00     3319.95     70.42 o
  10   1  10     1264.48     1263.28     54.77 o
  11   1  10     1947.87     2077.82     73.85 o
  12   1  10     1925.17     1810.29     64.67 o
  13   1  10     1338.20     1380.68     65.19 o
  -4   2  10     1098.69     1121.93     72.69 o
  -3   2  10     1331.79     1414.81     78.90 o
  -2   2  10     1388.10     1371.92     66.13 o
  -1   2  10     2957.73     2875.12     65.77 o
   0   2  10      251.81      272.01     29.15 o
   1   2  10     1389.13     1320.96     53.54 o
   2   2  10     1071.44      992.33     45.02 o
   3   2  10     2900.01     3004.67     64.56 o
   4   2  10     2096.02     1983.86     51.84 o
   5   2  10     1576.53     1627.23     46.55 o
   6   2  10     2866.84     2875.87     60.65 o
   7   2  10     1471.27     1502.25     41.13 o
   8   2  10     7173.28     7142.66     99.26 o
   9   2  10     1497.81     1526.67     46.36 o
  10   2  10     1507.88     1533.32     53.83 o
  11   2  10     1825.75     1925.40     58.75 o
  12   2  10      900.88      925.47     47.78 o
  13   2  10     2540.98     2594.84     69.45 o
  -4   3  10     1555.89     1628.63     86.98 o
  -3   3  10     1413.11     1438.41     79.63 o
  -2   3  10     1740.18     1884.86     89.18 o
  -1   3  10     1368.63     1399.37     54.17 o
   0   3  10      834.64      874.37     42.36 o
   1   3  10      865.40      934.95     42.48 o
   2   3  10     1971.56     1920.87     50.62 o
   3   3  10     2069.85     2089.53     51.25 o
   4   3  10      998.63     1018.02     38.05 o
   5   3  10     1552.12     1558.20     63.30 o
   6   3  10     1381.12     1377.42     52.63 o
   7   3  10     1550.78     1611.59     54.06 o
   8   3  10     1645.18     1605.10     48.41 o
   9   3  10      491.19      542.14     39.95 o
  10   3  10     1709.28     1650.82     57.75 o
  11   3  10     1378.64     1420.61     79.79 o
  12   3  10      950.54     1001.50     47.28 o
  13   3  10     1661.47     1688.46     62.81 o
  -4   4  10     1362.45     1256.64     77.83 o
  -3   4  10     2495.87     2625.75     92.54 o
  -2   4  10     2708.69     2621.55     90.33 o
  -1   4  10     4018.47     4029.02    179.20 o
   0   4  10     4844.22     4904.62    100.87 o
   1   4  10     1053.03     1074.09     49.72 o
   2   4  10     4431.91     4631.03     85.62 o
   3   4  10     2931.21     2800.26     65.33 o
   4   4  10     5110.71     4897.04     90.67 o
   5   4  10     3455.07     3410.98     69.36 o
   6   4  10     1283.71     1281.95     55.57 o
   7   4  10     2063.51     2078.32     55.16 o
   8   4  10      726.19      729.22     39.13 o
   9   4  10     1870.72     1871.91     61.03 o
  10   4  10     1143.94     1089.20     53.36 o
  11   4  10     1275.65     1199.87     51.80 o
  12   4  10      913.98      883.49     66.91 o
  13   4  10      876.70      836.93     47.69 o
  -3   5  10     1984.81     2010.27     90.96 o
  -2   5  10     1949.52     2108.87     86.58 o
  -1   5  10     2857.11     2768.51    104.81 o
   0   5  10     3952.23     4042.25     84.73 o
   1   5  10     3092.14     2972.74     71.15 o
   2   5  10     5627.02     5503.07     97.28 o
   3   5  10     5204.49     5149.48     91.15 o
   4   5  10     3536.26     3445.41     72.70 o
   5   5  10     3672.92     3563.45     84.12 o
   6   5  10     4009.91     3895.93    104.32 o
   7   5  10     3320.12     3253.61     70.65 o
   8   5  10     1896.29     1834.26     62.38 o
   9   5  10     2714.80     2718.06     73.72 o
  10   5  10     2653.62     2740.12    101.75 o
  11   5  10     1536.58     1538.26     62.06 o
  12   5  10     1561.84     1416.82     59.39 o
  13   5  10     1360.85     1409.47     61.17 o
  -3   6  10      862.49      926.35     67.40 o
  -2   6  10     1705.56     1705.50     81.70 o
  -1   6  10     1607.13     1601.45     88.84 o
   0   6  10      805.94      843.80     52.64 o
   1   6  10      690.62      658.88     42.67 o
   2   6  10     2388.03     2381.47     64.90 o
   3   6  10     3944.48     3708.40     78.68 o
   4   6  10     2472.39     2521.65     64.70 o
   5   6  10     2659.52     2615.21     65.38 o
   6   6  10     1551.44     1515.92     52.46 o
   7   6  10     2141.20     2342.57     69.18 o
   8   6  10     2802.11     2856.41     76.71 o
   9   6  10     2741.04     2696.22     68.29 o
  10   6  10     2289.86     2290.09     65.82 o
  11   6  10     2175.00     2278.11     79.88 o
  12   6  10     1638.46     1620.81     71.57 o
  13   6  10      852.80      755.38     48.99 o
  -2   7  10      840.98      874.23     65.63 o
  -1   7  10      826.13      861.94     63.05 o
   0   7  10      657.66      674.44     55.22 o
   1   7  10     1046.67     1104.07     54.06 o
   2   7  10      917.04      889.63     48.70 o
   3   7  10     1586.95     1602.41     62.51 o
   4   7  10     1197.84     1332.50     56.44 o
   5   7  10     1001.26     1006.60     49.64 o
   6   7  10     2129.35     2219.68     62.14 o
   7   7  10     2231.47     2155.58     62.44 o
   8   7  10     1412.60     1527.62     59.97 o
   9   7  10     1506.96     1505.74     61.78 o
  10   7  10      984.91     1006.57     52.93 o
  11   7  10     1963.79     1823.30     83.18 o
  12   7  10     1243.05     1322.81     62.06 o
  -1   8  10     1003.28      975.56     69.05 o
   0   8  10      958.40      981.79     67.78 o
   1   8  10     1635.93     1651.88     74.23 o
   2   8  10      779.95      764.04     47.16 o
   3   8  10     1712.16     1791.79     63.64 o
   4   8  10     1914.95     1977.23     66.76 o
   5   8  10     1924.66     1929.37     63.15 o
   6   8  10     1198.41     1269.54     62.14 o
   7   8  10      550.64      493.80     43.96 o
   8   8  10     2180.44     2147.41     72.42 o
   9   8  10     2257.89     2286.20    113.79 o
  10   8  10     1071.71     1121.69     57.58 o
  11   8  10      781.86      748.27     49.44 o
  12   8  10      668.65      676.52     72.28 o
   0   9  10     2044.13     2062.20    127.79 o
   1   9  10     2105.90     2092.83    104.07 o
   2   9  10     1089.85     1149.56     70.50 o
   3   9  10     2158.25     2344.09     79.33 o
   4   9  10     1997.96     2063.40     79.29 o
   5   9  10     2132.70     2024.85     67.22 o
   6   9  10     2250.35     2184.24     70.77 o
   7   9  10      586.98      620.58     50.44 o
   8   9  10     1292.27     1224.86     69.61 o
   9   9  10     1367.74     1377.75     70.20 o
  10   9  10     1681.44     1564.78     75.82 o
  11   9  10      669.01      639.30     55.86 o
   1  10  10     1554.87     1730.60    116.80 o
   2  10  10     2147.68     2456.13    148.93 o
   3  10  10     1858.15     1946.30     88.02 o
   4  10  10     1606.47     1674.36     69.61 o
   5  10  10     2349.65     2475.20     87.12 o
   6  10  10     1664.66     1765.21     79.32 o
   7  10  10     1203.47     1185.87     67.45 o
   8  10  10     2223.84     2181.78     84.25 o
   9  10  10     1836.54     1825.73     82.85 o
  10  10  10     1161.30     1224.44     70.13 o
   3  11  10      716.20      711.72     80.74 o
   4  11  10     1280.28     1475.01     74.81 o
   5  11  10      983.23      960.50     64.84 o
   6  11  10     1037.89     1137.73     73.09 o
   7  11  10     2146.62     2246.93     95.83 o
   8  11  10     1209.11     1246.77     71.61 o
   9  11  10     1557.91     1413.65     76.82 o
   1  -9  11      941.75      763.16     62.89 o
   2  -9  11     1099.91     1050.17     61.92 o
   3  -9  11     1482.40     1521.69     70.86 o
   4  -9  11     1586.34     1559.19     78.86 o
   5  -9  11     1350.99     1278.86     70.30 o
  -1  -8  11      864.07      864.39     78.82 o
   0  -8  11      733.18      808.42     73.66 o
   1  -8  11      852.87      873.14     64.57 o
   2  -8  11     1528.18     1396.18     68.16 o
   3  -8  11      794.69      704.54     48.91 o
   4  -8  11     1133.62     1127.71     58.56 o
   5  -8  11     1070.76     1124.86     64.74 o
   6  -8  11      812.75      781.02     53.78 o
   7  -8  11      997.18     1046.57     59.33 o
  -2  -7  11      711.03      704.20     72.95 o
  -1  -7  11      556.45      384.10     75.72 o
   0  -7  11      650.19      639.33     57.44 o
   1  -7  11      598.40      604.20     57.18 o
   2  -7  11     1044.49      996.53     65.24 o
   3  -7  11      541.11      481.87     41.63 o
   4  -7  11      437.10      405.63     38.06 o
   5  -7  11      810.70      850.63     49.60 o
   6  -7  11      649.18      680.66     65.91 o
   7  -7  11      285.20      231.85     34.44 o
   8  -7  11      477.92      524.54     47.32 o
  -3  -6  11      949.65      916.40    255.07 o
  -2  -6  11     1402.60     1293.62    154.97 o
  -1  -6  11     1085.61     1110.05     84.21 o
   0  -6  11     1118.20     1035.21     68.03 o
   1  -6  11     1170.30     1147.07     69.71 o
   2  -6  11     1035.59      994.91     82.37 o
   3  -6  11     1391.29     1303.16     61.46 o
   4  -6  11      743.19      672.85     44.95 o
   5  -6  11     1103.10     1134.89     54.98 o
   6  -6  11     1003.66     1026.09     56.11 o
   7  -6  11      345.87      376.59     36.35 o
   8  -6  11      346.92      284.36     35.91 o
   9  -6  11      345.65      332.81     36.62 o
  -3  -5  11     1008.53      866.58     92.76 o
  -2  -5  11      619.34      614.17     76.92 o
  -1  -5  11     1128.45     1197.04     74.22 o
   0  -5  11     1891.08     1873.88     84.95 o
   1  -5  11     1962.48     1979.46     81.35 o
   2  -5  11     1678.91     1610.96     68.83 o
   3  -5  11     1975.41     1952.34     68.13 o
   4  -5  11     1158.96     1110.04     54.47 o
   5  -5  11     2523.30     2376.74     74.15 o
   6  -5  11     1809.54     1905.75     58.48 o
   7  -5  11      640.61      664.96     40.27 o
   8  -5  11     1036.35     1055.89     58.60 o
   9  -5  11     1276.67     1380.34     57.82 o
  10  -5  11      685.82      704.63     52.79 o
  -3  -4  11     1666.41     1860.97     85.49 o
  -2  -4  11      966.06      982.54     61.86 o
  -1  -4  11      706.24      794.90     61.27 o
   0  -4  11     1199.70     1166.47     70.41 o
   1  -4  11      932.59      937.31     62.06 o
   2  -4  11     3679.68     3778.27    121.64 o
   3  -4  11     2801.19     2774.18    116.75 o
   4  -4  11     1755.40     1809.81     85.69 o
   5  -4  11     1779.88     1722.44     55.56 o
   6  -4  11     1220.14     1250.98     52.02 o
   7  -4  11     2308.60     2422.48     62.65 o
   8  -4  11     1368.79     1373.46     49.00 o
   9  -4  11     2577.60     2638.49     75.44 o
  10  -4  11     1374.61     1446.51     56.98 o
  11  -4  11      794.74      719.24     97.62 o
  -4  -3  11      345.54      400.93     47.87 o
  -3  -3  11      963.78     1019.21     63.64 o
  -2  -3  11      561.25      546.58     47.91 o
  -1  -3  11     1355.28     1365.80     86.50 o
   0  -3  11     1351.24     1288.49     64.60 o
   1  -3  11     1363.80     1299.70     70.04 o
   2  -3  11     1586.27     1593.80     72.17 o
   3  -3  11      946.06      850.22     76.67 o
   4  -3  11     1692.92     1665.75     75.62 o
   5  -3  11     1388.16     1394.92     54.30 o
   6  -3  11     1325.26     1340.35     50.32 o
   7  -3  11     1623.91     1574.42     51.49 o
   8  -3  11     1698.95     1710.07     71.24 o
   9  -3  11     1901.66     1935.09     68.70 o
  10  -3  11     1256.37     1376.85     54.35 o
  11  -3  11     1752.29     1727.65     54.58 o
  -4  -2  11      988.70      998.83     75.11 o
  -3  -2  11     1118.69     1154.36     67.72 o
  -2  -2  11      819.83      835.81     51.84 o
  -1  -2  11      625.72      601.90     47.52 o
   0  -2  11     1115.24     1101.51     59.24 o
   1  -2  11     2174.61     2158.04     70.39 o
   2  -2  11      108.30      141.88     30.23 o
   3  -2  11     1240.70     1229.61     64.58 o
   4  -2  11      671.29      629.93     46.83 o
   5  -2  11      151.20      176.30     29.56 o
   6  -2  11      397.95      400.46     31.56 o
   7  -2  11      373.98      388.91     31.65 o
   8  -2  11     1873.23     1727.02     58.71 o
   9  -2  11      745.15      802.08     46.01 o
  10  -2  11     1029.97     1110.39     55.89 o
  11  -2  11      266.74      258.14     25.21 o
  12  -2  11      483.41      459.40     41.91 o
  -4  -1  11     1001.66      942.43    117.08 o
  -3  -1  11     1794.98     1774.81     82.26 o
  -2  -1  11     2211.62     2222.17     81.53 o
  -1  -1  11     1610.91     1610.71     66.26 o
   0  -1  11     3030.68     3014.76     74.67 o
   1  -1  11     1693.08     1698.27     67.84 o
   2  -1  11      260.79      270.43     26.90 o
   3  -1  11      747.50      700.75     41.22 o
   4  -1  11     1385.16     1331.44     52.01 o
   5  -1  11     1796.28     1760.83     66.94 o
   6  -1  11      850.02      911.03     44.71 o
   7  -1  11       46.19       37.53     18.93 o
   8  -1  11      627.31      635.56     38.47 o
   9  -1  11     1111.65     1162.61     53.39 o
  10  -1  11      484.36      530.56     39.54 o
  11  -1  11      248.00      271.63     49.89 o
  12  -1  11      192.71      199.40     34.02 o
  -4   0  11      917.89     1001.28     74.89 o
  -3   0  11     2080.14     2179.99     84.65 o
  -2   0  11     2112.60     2229.85     69.54 o
  -1   0  11     1880.15     1906.76     68.45 o
   0   0  11     3453.21     3578.05     81.14 o
   1   0  11     2115.05     2226.05     62.58 o
   2   0  11     2343.62     2303.66     85.01 o
   3   0  11     2512.17     2582.50     67.46 o
   4   0  11     3175.59     2929.91     70.37 o
   5   0  11     2520.23     2473.61     63.55 o
   6   0  11     3399.56     3455.57     74.73 o
   7   0  11     2101.71     2196.37     52.63 o
   8   0  11     1681.19     1709.08     52.89 o
   9   0  11     1596.07     1527.50     59.35 o
  10   0  11      594.62      646.15     65.14 o
  11   0  11      958.97      946.45     52.96 o
  12   0  11      395.80      475.62     65.10 o
  -4   1  11      874.77     1035.41     74.74 o
  -3   1  11      656.66      776.40     77.39 o
  -2   1  11      911.16      932.65     59.11 o
  -1   1  11     1311.04     1304.50     60.24 o
   0   1  11     1355.16     1340.73     62.22 o
   1   1  11      949.46      919.26     47.93 o
   2   1  11     2688.99     2780.45     76.25 o
   3   1  11     2432.14     2497.32     60.82 o
   4   1  11     2709.48     2825.20     70.09 o
   5   1  11     4011.30     3891.49     81.02 o
   6   1  11     2786.73     2692.95     75.35 o
   7   1  11     2495.51     2495.90     64.58 o
   8   1  11     1812.09     1803.54     45.41 o
   9   1  11     1803.84     1735.07     49.06 o
  10   1  11     1480.56     1441.46     60.87 o
  11   1  11     1653.79     1610.36     70.14 o
  12   1  11     1364.55     1433.08     62.16 o
  13   1  11      603.10      628.80     69.58 o
  -3   2  11      712.40      784.39     64.84 o
  -2   2  11      579.87      569.01     48.31 o
  -1   2  11      587.37      584.38     39.43 o
   0   2  11      605.96      609.06     39.02 o
   1   2  11      853.49      914.27     51.93 o
   2   2  11      902.53      923.54     46.98 o
   3   2  11      866.92      842.52     48.10 o
   4   2  11     2093.59     1935.95     53.94 o
   5   2  11     1341.26     1299.63     49.79 o
   6   2  11     1237.58     1291.43     49.11 o
   7   2  11     2301.21     2234.30     51.95 o
   8   2  11      267.52      279.62     26.44 o
   9   2  11      643.14      720.37     38.14 o
  10   2  11     1353.36     1392.15     54.67 o
  11   2  11      993.09      989.99     57.19 o
  12   2  11     1066.19     1062.86     61.47 o
  13   2  11      725.30      774.23     46.81 o
  -3   3  11      269.84      169.52     41.32 o
  -2   3  11      887.35      822.79     63.50 o
  -1   3  11     1153.20     1136.91     62.69 o
   0   3  11      944.35      910.53     46.30 o
   1   3  11      766.51      852.49     43.94 o
   2   3  11      589.33      572.09     35.99 o
   3   3  11      750.73      692.22     40.83 o
   4   3  11      972.42      935.12     41.84 o
   5   3  11      769.06      762.80     41.45 o
   6   3  11     1000.41      972.62     52.09 o
   7   3  11      765.65      708.16     39.20 o
   8   3  11       58.77       66.85     19.66 o
   9   3  11     1130.77     1177.88     48.92 o
  10   3  11     1135.27     1122.59     61.99 o
  11   3  11      559.05      541.02     41.14 o
  12   3  11      497.56      536.36     47.19 o
  13   3  11      355.81      342.22     36.41 o
  -3   4  11      991.98      885.94     67.78 o
  -2   4  11     1754.26     1920.24     93.28 o
  -1   4  11     1378.41     1367.70     77.55 o
   0   4  11     1199.92     1198.88     57.79 o
   1   4  11     1584.71     1595.32     73.79 o
   2   4  11      624.95      609.31     40.28 o
   3   4  11     1988.79     1949.22     58.33 o
   4   4  11     1613.70     1570.90     61.70 o
   5   4  11      489.66      502.27     39.00 o
   6   4  11      973.72     1053.78     52.91 o
   7   4  11      913.51      905.44     44.70 o
   8   4  11      591.05      590.32     37.12 o
   9   4  11      989.04      925.22     45.68 o
  10   4  11     1450.33     1506.79     62.31 o
  11   4  11      925.72      820.68     50.32 o
  12   4  11      488.87      496.32     37.96 o
  13   4  11      300.07      281.89     35.34 o
  -2   5  11     1635.67     1555.14     85.64 o
  -1   5  11     2773.71     2754.61     93.99 o
   0   5  11     1875.04     1824.05     77.13 o
   1   5  11     2935.49     2902.72     74.48 o
   2   5  11      933.94      931.98     49.57 o
   3   5  11     2866.72     2848.20     71.43 o
   4   5  11     1733.92     1758.87     64.62 o
   5   5  11     2474.46     2519.55     84.49 o
   6   5  11     2911.45     2860.41    107.73 o
   7   5  11      813.09      804.02     44.21 o
   8   5  11     2426.17     2328.35     62.85 o
   9   5  11      969.25      943.07     52.76 o
  10   5  11     2039.46     2092.03     68.36 o
  11   5  11     1288.79     1278.85     56.63 o
  12   5  11     1002.08     1001.32     52.22 o
  -2   6  11      694.43      611.11     63.73 o
  -1   6  11      364.31      446.33     62.33 o
   0   6  11     1333.61     1262.66     65.99 o
   1   6  11     2841.12     2802.80     74.76 o
   2   6  11     2071.24     2053.80     66.28 o
   3   6  11      686.91      686.87     44.31 o
   4   6  11     1133.31     1208.64     60.64 o
   5   6  11     2573.95     2610.23     74.26 o
   6   6  11     2102.82     2242.26     69.90 o
   7   6  11     1977.47     1965.00     81.64 o
   8   6  11     1634.24     1606.87     69.86 o
   9   6  11     1032.71      917.88     48.97 o
  10   6  11     1922.61     1912.05     65.12 o
  11   6  11     1311.57     1352.63     60.49 o
  12   6  11      978.14      900.71     52.11 o
  -1   7  11      333.43      317.76     45.81 o
   0   7  11      494.48      529.12     53.50 o
   1   7  11      372.88      409.33     43.24 o
   2   7  11     1464.22     1414.51     62.53 o
   3   7  11       59.20       82.29     25.23 o
   4   7  11      869.12      937.07     60.33 o
   5   7  11      835.71      884.91     49.55 o
   6   7  11      756.29      664.62     62.37 o
   7   7  11      580.10      535.18     44.50 o
   8   7  11      107.33       99.72     26.22 o
   9   7  11      884.21      844.02     48.77 o
  10   7  11      630.09      669.79     53.83 o
  11   7  11      794.24      747.17     48.34 o
  12   7  11      300.13      208.78     33.12 o
   0   8  11      762.68      778.03     63.92 o
   1   8  11     1040.20     1095.09    100.27 o
   2   8  11     1146.19     1145.42     64.89 o
   3   8  11      267.24      356.74     37.08 o
   4   8  11      509.71      537.59     52.82 o
   5   8  11      683.40      694.26     51.30 o
   6   8  11      647.51      578.88     53.57 o
   7   8  11      661.66      679.62     51.63 o
   8   8  11      332.36      328.77     39.03 o
   9   8  11      254.75      186.61     34.60 o
  10   8  11      224.19      184.89     34.25 o
  11   8  11      173.93      193.58     32.71 o
   1   9  11     1343.83     1245.51    100.97 o
   2   9  11     1698.19     1781.22     89.95 o
   3   9  11     1433.18     1551.25     83.90 o
   4   9  11     1042.14     1067.56     70.91 o
   5   9  11     1384.84     1408.85     74.76 o
   6   9  11      779.23      772.24     55.49 o
   7   9  11     1357.62     1306.03     70.37 o
   8   9  11     1686.30     1720.16    103.26 o
   9   9  11     1226.15     1162.21     66.74 o
  10   9  11      607.88      648.35     53.94 o
   3  10  11      712.59      699.92     61.48 o
   4  10  11      871.67      968.73     79.61 o
   5  10  11     1527.44     1523.73     69.57 o
   6  10  11     1580.88     1585.28     78.18 o
   7  10  11     1669.88     1687.30     99.61 o
   8  10  11     1214.26     1227.08     70.76 o
   9  10  11     1091.93     1180.36     70.23 o
   2  -8  12      615.82      616.66     66.69 o
   3  -8  12      436.85      398.11     41.96 o
   4  -8  12      246.84      242.82     35.86 o
   5  -8  12      489.65      354.58     62.51 o
   0  -7  12       53.36       59.57     35.18 o
   1  -7  12      194.37      141.69     36.88 o
   2  -7  12      236.04      189.16     69.84 o
   3  -7  12      255.60      285.08     37.55 o
   4  -7  12      361.60      355.22     39.11 o
   5  -7  12       72.30       48.52     25.51 o
   6  -7  12      233.45      201.88     35.21 o
   7  -7  12      332.09      339.45     39.60 o
  -1  -6  12      886.71      872.10     73.06 o
   0  -6  12      370.09      327.45     46.87 o
   1  -6  12      410.25      350.89     54.68 o
   2  -6  12      796.03      732.67     70.16 o
   3  -6  12      720.39      640.23     47.79 o
   4  -6  12      241.61      219.36     36.87 o
   5  -6  12      216.48      208.88     31.34 o
   6  -6  12      249.64      241.76     35.98 o
   7  -6  12       68.24       32.55     25.82 o
   8  -6  12       68.86       64.42     29.63 o
  -1  -5  12     1919.16     1818.49     98.58 o
   0  -5  12     1068.69      985.65     68.87 o
   1  -5  12     1224.83     1236.07     76.78 o
   2  -5  12     1616.04     1655.17     73.38 o
   3  -5  12     1187.96     1207.33     61.80 o
   4  -5  12     1868.97     1784.31     66.83 o
   5  -5  12      719.03      659.54     44.95 o
   6  -5  12      267.75      295.66     33.37 o
   7  -5  12      698.61      631.49     57.95 o
   8  -5  12      672.19      713.37     68.89 o
   9  -5  12      181.80      136.27     31.87 o
  -2  -4  12      317.18      321.02     49.61 o
  -1  -4  12      498.86      452.82     51.43 o
   0  -4  12     1127.75     1170.47    116.63 o
   1  -4  12     1671.80     1551.60     81.42 o
   2  -4  12     1275.50     1193.87     70.59 o
   3  -4  12      293.73      292.55     35.36 o
   4  -4  12      932.16      929.35     52.64 o
   5  -4  12     1396.35     1375.98     61.63 o
   6  -4  12     1080.88     1130.74     54.54 o
   7  -4  12     1335.59     1375.59     57.03 o
   8  -4  12     1028.49      987.80     64.61 o
   9  -4  12      609.01      586.41     59.39 o
  10  -4  12      787.67      811.23     65.08 o
  -2  -3  12      872.83      848.05     59.81 o
  -1  -3  12       83.57       47.63     31.85 o
   0  -3  12       74.93       84.17     31.78 o
   1  -3  12      666.52      674.11     56.47 o
   2  -3  12      205.51      237.48     37.68 o
   3  -3  12      121.83       97.91     30.13 o
   4  -3  12      702.66      683.14     51.42 o
   5  -3  12      677.89      691.49     51.10 o
   6  -3  12      408.74      421.72     40.94 o
   7  -3  12     1077.74     1078.86     59.54 o
   8  -3  12      878.88      925.73     53.90 o
   9  -3  12      685.98      775.68     55.86 o
  10  -3  12      819.16      727.68    108.40 o
  11  -3  12      464.99      491.79     54.26 o
  -2  -2  12      680.61      737.82     57.47 o
  -1  -2  12      476.90      478.64     46.55 o
   0  -2  12      419.79      457.15     50.69 o
   1  -2  12      310.72      235.74     39.05 o
   2  -2  12       57.35       33.84     27.20 o
   3  -2  12      212.50      239.84     37.94 o
   4  -2  12      251.78      247.84     35.46 o
   5  -2  12      610.13      624.05     64.91 o
   6  -2  12     1052.12     1146.30     61.49 o
   7  -2  12      733.67      749.05     50.55 o
   8  -2  12      305.92      275.18     34.26 o
   9  -2  12      390.58      391.57     53.41 o
  10  -2  12      190.57      164.65     32.60 o
  11  -2  12      419.37      405.02     58.72 o
  -2  -1  12      968.35     1010.46     72.85 o
  -1  -1  12      946.87     1088.50     64.29 o
   0  -1  12      592.56      638.12     49.34 o
   1  -1  12      118.48       95.97     30.19 o
   2  -1  12      923.57      924.18     76.42 o
   3  -1  12      808.84      740.44     54.34 o
   4  -1  12      704.98      767.54     54.68 o
   5  -1  12      334.46      349.31     38.57 o
   6  -1  12      233.96      197.54     31.74 o
   7  -1  12      723.60      693.29     41.94 o
   8  -1  12      630.46      624.84     40.98 o
   9  -1  12      511.09      488.24     41.05 o
  10  -1  12       69.03       46.07     24.80 o
  11  -1  12      265.97      338.54     34.31 o
  -2   0  12      457.89      360.18     49.97 o
  -1   0  12     1717.55     1773.75     91.55 o
   0   0  12     1117.37     1005.79     59.72 o
   1   0  12      587.27      658.33     47.95 o
   2   0  12     1324.07     1254.85     70.74 o
   3   0  12     1103.52      992.36     52.18 o
   4   0  12      945.00      971.30     51.07 o
   5   0  12     1414.05     1373.91     58.63 o
   6   0  12     1045.47     1073.64     59.45 o
   7   0  12      332.21      282.91     30.54 o
   8   0  12      419.08      409.70     35.00 o
   9   0  12      151.63      156.38     29.76 o
  10   0  12      299.37      295.49     46.37 o
  11   0  12     1057.22     1155.91    101.85 o
  12   0  12      340.36      334.30     43.41 o
  -2   1  12      311.52      302.25     42.53 o
  -1   1  12     1020.79     1056.16     73.09 o
   0   1  12      758.48      769.91     48.59 o
   1   1  12     1068.37      883.94     54.19 o
   2   1  12     1102.30     1065.85     58.02 o
   3   1  12     1969.61     1923.59     64.21 o
   4   1  12      466.55      484.67     38.42 o
   5   1  12     1663.86     1623.70     61.75 o
   6   1  12     1058.44     1133.51     59.07 o
   7   1  12     1253.33     1223.53     49.65 o
   8   1  12     1511.90     1535.82     56.51 o
   9   1  12       54.97       86.14     21.05 o
  10   1  12     2071.30     2091.82     89.69 o
  11   1  12     1022.76     1012.99     59.36 o
  12   1  12      849.16      869.40     55.96 o
  -2   2  12       46.76       79.07     36.05 o
  -1   2  12      262.12      251.77     38.21 o
   0   2  12      528.50      508.25     38.53 o
   1   2  12      261.24      319.38     34.85 o
   2   2  12      587.74      568.84     40.11 o
   3   2  12      611.05      521.66     42.90 o
   4   2  12      423.30      372.62     32.56 o
   5   2  12      518.01      614.27     39.88 o
   6   2  12      371.69      407.35     35.27 o
   7   2  12      823.11      790.68     39.21 o
   8   2  12      616.24      615.43     47.96 o
   9   2  12      230.80      259.13     27.89 o
  10   2  12     1418.71     1473.11     67.90 o
  11   2  12     1026.95     1090.95     62.20 o
  12   2  12      730.33      660.73     51.75 o
  -2   3  12      356.29      285.21     48.39 o
  -1   3  12      513.25      553.02     49.59 o
   0   3  12      356.55      325.16     36.49 o
   1   3  12      216.75      223.14     28.82 o
   2   3  12      651.77      566.49     40.83 o
   3   3  12      368.29      405.75     35.33 o
   4   3  12      609.96      636.31     40.78 o
   5   3  12       48.82       63.18     21.61 o
   6   3  12      304.48      284.60     34.93 o
   7   3  12      499.26      563.95     37.43 o
   8   3  12      291.99      258.33     28.82 o
   9   3  12      291.55      267.31     29.14 o
  10   3  12       47.59       55.54     24.48 o
  11   3  12      202.63      181.32     34.69 o
  12   3  12      246.87      217.48     37.39 o
  -1   4  12      498.28      597.55     64.71 o
   0   4  12      472.03      507.41     53.52 o
   1   4  12      911.16      939.80     52.98 o
   2   4  12     1700.11     1807.37     71.76 o
   3   4  12      579.22      550.83     52.21 o
   4   4  12      368.31      399.78     38.71 o
   5   4  12      461.69      447.91     39.75 o
   6   4  12     1040.38     1006.29     54.86 o
   7   4  12      814.66      737.54     42.94 o
   8   4  12      587.40      493.26     36.37 o
   9   4  12      691.41      693.82     42.15 o
  10   4  12       41.33       13.40     23.63 o
  11   4  12      176.73      173.89     30.80 o
  12   4  12      284.00      280.66     55.82 o
  -1   5  12      327.06      386.21     50.23 o
   0   5  12      271.26      307.03     48.04 o
   1   5  12      727.56      810.05     50.16 o
   2   5  12     1224.50     1278.51     66.88 o
   3   5  12     1223.01     1347.53     66.97 o
   4   5  12      707.71      805.47     57.73 o
   5   5  12      545.03      527.36     59.95 o
   6   5  12     1140.01     1053.23     57.45 o
   7   5  12     1192.89     1192.13     55.21 o
   8   5  12     1019.35      996.82     50.84 o
   9   5  12     1309.26     1305.79     57.26 o
  10   5  12      423.21      444.07     41.00 o
  11   5  12      608.25      640.57     43.63 o
  12   5  12      438.41      431.63     37.72 o
   0   6  12      648.19      640.91     73.58 o
   1   6  12      441.33      471.12     48.10 o
   2   6  12      452.24      513.63     43.62 o
   3   6  12      786.59      770.20     53.25 o
   4   6  12      455.54      422.12     42.14 o
   5   6  12     1056.39      979.04     58.23 o
   6   6  12      936.01     1006.22     57.62 o
   7   6  12      464.64      425.16     37.23 o
   8   6  12      920.78      927.28     50.87 o
   9   6  12     1604.26     1795.97     93.33 o
  10   6  12      558.56      540.64     41.83 o
  11   6  12      854.17      853.16     50.60 o
   1   7  12      432.58      336.68     42.69 o
   2   7  12      235.69      170.52     50.05 o
   3   7  12      682.73      635.01     50.14 o
   4   7  12      113.95       78.78     29.48 o
   5   7  12      204.72      177.79     34.04 o
   6   7  12      239.33      169.89     32.06 o
   7   7  12      279.94      264.04     36.96 o
   8   7  12      796.24      857.14     56.53 o
   9   7  12      723.17      752.21     53.96 o
  10   7  12      446.90      381.97     38.45 o
  11   7  12      180.89      155.16     30.64 o
   2   8  12      231.87      254.87     40.08 o
   3   8  12      690.33      662.32     53.09 o
   4   8  12       35.17       50.90     28.56 o
   5   8  12      207.99      184.17     35.61 o
   6   8  12      122.26      124.74     37.86 o
   7   8  12       42.16       37.48     28.22 o
   8   8  12      377.48      384.26     43.15 o
   9   8  12       52.21        9.06     29.40 o
  10   8  12      229.11      269.92     40.12 o
   3   9  12      410.51      419.07     76.19 o
   4   9  12      697.13      653.02     60.71 o
   5   9  12      390.84      451.82     53.97 o
   6   9  12      351.35      397.92     74.34 o
   7   9  12      989.66      954.16     62.82 o
   8   9  12      464.47      472.81     47.87 o
   9   9  12       59.35       85.13     31.94 o
   2  -6  13      288.31      324.36     45.37 o
   3  -6  13      301.67      282.80     51.46 o
   4  -6  13       58.93       69.40     28.66 o
   5  -6  13      735.95      725.98     51.26 o
   6  -6  13      125.79      103.43     29.22 o
   1  -5  13     1076.81     1036.21     73.04 o
   2  -5  13     1402.22     1232.71     76.74 o
   3  -5  13      376.45      408.73     48.24 o
   4  -5  13      609.87      620.24     48.11 o
   5  -5  13      984.50     1111.46     96.23 o
   6  -5  13      649.22      649.85     47.32 o
   7  -5  13      664.09      653.38     46.30 o
   8  -5  13      820.18      750.50     96.31 o
   0  -4  13     1083.92     1062.87     75.25 o
   1  -4  13     1624.41     1560.20     86.69 o
   2  -4  13      521.82      488.51     52.36 o
   3  -4  13      606.00      645.68     55.92 o
   4  -4  13     2308.42     2260.80     90.33 o
   5  -4  13     1573.42     1533.56     77.73 o
   6  -4  13     1567.29     1572.25     77.10 o
   7  -4  13     1069.35     1101.06     64.16 o
   8  -4  13      867.35      735.28     60.78 o
   9  -4  13     1062.80     1070.21     81.95 o
   0  -3  13      386.53      362.84     49.03 o
   1  -3  13      696.09      813.20     64.65 o
   2  -3  13      104.61      102.95     34.35 o
   3  -3  13      586.82      617.35     53.64 o
   4  -3  13      798.85      787.43     63.94 o
   5  -3  13      831.86      751.88     56.52 o
   6  -3  13     1229.64     1204.17     67.55 o
   7  -3  13      629.41      683.93     60.08 o
   8  -3  13      651.58      731.53     54.89 o
   9  -3  13     1019.73      944.95     65.61 o
  10  -3  13      386.37      423.75     70.12 o
  -1  -2  13       45.88        3.79     31.16 o
   0  -2  13      162.71      178.44     40.84 o
   1  -2  13      254.63      288.33     44.06 o
   2  -2  13      143.56      150.19     35.78 o
   3  -2  13      631.99      523.21     59.17 o
   4  -2  13      511.97      495.90     47.93 o
   5  -2  13      193.65      214.05     35.51 o
   6  -2  13      557.64      559.16     68.05 o
   7  -2  13      222.58      189.36     33.83 o
   8  -2  13      160.40       84.70     34.40 o
   9  -2  13      284.80      225.82     47.74 o
  10  -2  13      280.14      251.39     49.68 o
  -1  -1  13      469.37      583.70     61.39 o
   0  -1  13     1306.67     1428.19     83.81 o
   1  -1  13      526.69      457.45     50.86 o
   2  -1  13     1021.07      903.07     64.21 o
   3  -1  13     1293.62     1233.98     72.23 o
   4  -1  13      621.64      543.16     50.50 o
   5  -1  13      592.26      570.26     49.87 o
   6  -1  13     1269.84     1324.10     69.90 o
   7  -1  13      735.29      684.31     52.93 o
   8  -1  13      438.11      406.61     52.50 o
   9  -1  13      260.89      246.57     40.47 o
  10  -1  13      286.19      336.25     63.41 o
  11  -1  13      760.71      713.26     55.40 o
  -1   0  13      463.37      478.60     49.46 o
   0   0  13     1409.59     1324.45     80.87 o
   1   0  13     1372.99     1470.17    115.25 o
   2   0  13     1323.02     1371.23     76.97 o
   3   0  13     1654.25     1682.37     83.21 o
   4   0  13     1650.68     1558.15     84.71 o
   5   0  13      746.56      755.42     55.47 o
   6   0  13      609.57      599.61     54.61 o
   7   0  13     1766.87     1794.91     75.46 o
   8   0  13     1692.30     1709.64     61.55 o
   9   0  13      878.81      896.72     49.92 o
  10   0  13     1134.46     1160.96     56.18 o
  11   0  13     1075.78     1042.62     61.28 o
  -1   1  13      754.61      802.99     68.88 o
   0   1  13      847.87      805.90     57.62 o
   1   1  13      614.91      607.86     56.38 o
   2   1  13      356.75      389.68     46.51 o
   3   1  13      959.72      987.27     55.84 o
   4   1  13     1361.10     1253.67     74.18 o
   5   1  13      950.72      950.87     52.63 o
   6   1  13      552.62      500.36     40.55 o
   7   1  13      714.69      728.61     47.02 o
   8   1  13      968.73      930.88     46.91 o
   9   1  13     1926.07     1960.74     58.89 o
  10   1  13     1605.22     1593.41     72.52 o
  11   1  13      699.15      709.86     60.37 o
   0   2  13      152.30      176.15     35.37 o
   1   2  13      467.53      487.80     41.68 o
   2   2  13      623.48      607.62     49.27 o
   3   2  13      178.90      198.67     29.33 o
   4   2  13      622.79      532.20     40.23 o
   5   2  13      251.36      271.70     31.16 o
   6   2  13      419.54      358.18     32.73 o
   7   2  13      999.24     1011.56     45.60 o
   8   2  13      600.91      660.96     46.15 o
   9   2  13     1356.11     1289.03     61.00 o
  10   2  13      715.37      711.44     54.22 o
  11   2  13      643.45      692.37     54.39 o
   0   3  13      148.36      125.85     38.56 o
   1   3  13      472.92      443.74     45.31 o
   2   3  13      551.53      539.60     45.64 o
   3   3  13      372.68      330.77     39.01 o
   4   3  13      315.75      346.64     34.95 o
   5   3  13      340.48      315.62     38.11 o
   6   3  13      460.57      411.49     39.40 o
   7   3  13      217.10      172.61     30.66 o
   8   3  13      222.35      219.68     28.70 o
   9   3  13      647.26      648.92     42.02 o
  10   3  13      634.91      613.66     50.99 o
  11   3  13      261.71      238.78     38.82 o
   0   4  13      542.64      560.74     59.35 o
   1   4  13     1673.32     1597.44     77.67 o
   2   4  13     1080.84     1223.20     67.14 o
   3   4  13      946.53      929.10     66.04 o
   4   4  13      527.22      587.31     46.75 o
   5   4  13     1694.62     1608.23     71.66 o
   6   4  13      488.44      460.70     41.89 o
   7   4  13      572.55      572.98     44.97 o
   8   4  13      415.17      401.80     35.85 o
   9   4  13      142.96      110.16     25.75 o
  10   4  13      906.12      886.81     54.25 o
  11   4  13       58.14       42.38     33.29 o
   1   5  13     1342.32     1325.08    122.23 o
   2   5  13     1225.83     1124.59     65.51 o
   3   5  13      935.35      895.22     90.32 o
   4   5  13     1410.89     1400.26     78.52 o
   5   5  13     1767.78     1629.94     81.22 o
   6   5  13     1420.76     1421.15     69.11 o
   7   5  13     1044.29     1042.78     59.39 o
   8   5  13      729.26      701.83     45.80 o
   9   5  13     1316.73     1248.47     58.53 o
  10   5  13     1444.37     1366.85     76.37 o
  11   5  13      238.42      221.79     35.74 o
   2   6  13      537.71      634.47     53.16 o
   3   6  13      471.85      477.97     47.27 o
   4   6  13     1052.71     1041.04     70.16 o
   5   6  13      307.39      327.41     39.76 o
   6   6  13      929.14     1035.23     60.83 o
   7   6  13      823.28      780.33     54.34 o
   8   6  13     1283.38     1249.82     61.72 o
   9   6  13     1441.19     1339.02     68.50 o
  10   6  13      896.99      906.27     53.23 o
   3   7  13       78.44      101.37     33.09 o
   4   7  13      458.20      459.38     58.97 o
   5   7  13      491.34      425.43     45.56 o
   6   7  13      479.94      450.11     45.99 o
   7   7  13      289.87      290.31     36.60 o
   8   7  13      615.19      593.98     50.04 o
   9   7  13      624.90      540.99     49.22 o
  10   7  13      425.03      360.27     48.81 o
   5   8  13      810.02      843.94     59.34 o
   6   8  13      270.80      232.35     44.24 o
   7   8  13      327.62      316.95     43.20 o
   8   8  13      526.26      603.77     52.28 o
   3  -4  14     2094.06     1948.41     96.77 o
   4  -4  14     1492.48     1449.81     82.03 o
   5  -4  14     1412.73     1452.63     80.39 o
   6  -4  14     1444.89     1432.48     78.99 o
   7  -4  14     2150.27     2093.62    112.23 o
   2  -3  14     1231.83     1135.93    129.96 o
   3  -3  14     2210.62     2192.94    123.51 o
   4  -3  14     1418.48     1289.61     77.47 o
   5  -3  14     1341.89     1329.06     76.68 o
   6  -3  14      514.04      518.48     55.25 o
   7  -3  14     1455.70     1380.53     93.44 o
   8  -3  14     1289.04     1350.43     72.38 o
   2  -2  14     1071.81     1033.02     72.58 o
   3  -2  14      720.77      756.58     61.66 o
   4  -2  14      650.97      573.52     54.95 o
   5  -2  14      420.96      413.58     48.67 o
   6  -2  14      614.00      527.42     51.30 o
   7  -2  14      642.66      563.92     83.62 o
   8  -2  14      742.77      745.00     55.95 o
   9  -2  14      510.28      494.35     53.88 o
   1  -1  14     1187.02     1167.28    107.86 o
   2  -1  14      983.78      919.67     69.39 o
   3  -1  14     1166.27     1153.31     75.28 o
   4  -1  14     1283.65     1265.11    101.07 o
   5  -1  14      975.03      917.84     64.89 o
   6  -1  14      490.30      534.50     51.30 o
   7  -1  14      281.21      306.64     41.46 o
   8  -1  14      969.70      992.11     63.34 o
   9  -1  14      582.21      547.10     56.00 o
   1   0  14     1935.34     1900.23    106.18 o
   2   0  14     1944.79     1844.47     94.69 o
   3   0  14     2262.84     2179.77     92.70 o
   4   0  14     1404.71     1458.56     81.00 o
   5   0  14     2398.74     2324.60     86.51 o
   6   0  14     2416.87     2490.70     87.16 o
   7   0  14     2558.58     2448.21     85.38 o
   8   0  14     1755.11     1687.25     80.39 o
   9   0  14      999.26     1020.14     62.55 o
  10   0  14     1658.72     1635.70     86.62 o
   1   1  14      692.98      661.88     56.18 o
   2   1  14     1911.77     2031.66     98.82 o
   3   1  14     2451.77     2546.60     97.54 o
   4   1  14     1676.56     1522.61     82.70 o
   5   1  14     1585.05     1473.11     79.91 o
   6   1  14     2043.87     2103.82    115.03 o
   7   1  14     2610.93     2429.88     76.14 o
   8   1  14     2900.69     2889.64     73.69 o
   9   1  14     2338.83     2328.42     66.22 o
  10   1  14     1784.83     1926.06     77.47 o
   2   2  14     1107.24     1184.25     68.64 o
   3   2  14      691.83      649.04     57.19 o
   4   2  14      474.85      543.96     44.03 o
   5   2  14      907.63      860.30     50.10 o
   6   2  14     1742.12     1563.80     63.87 o
   7   2  14      799.48      830.88     48.31 o
   8   2  14      853.71      846.08     53.65 o
   9   2  14     1232.55     1299.48     64.79 o
  10   2  14      933.02      914.40     61.66 o
   2   3  14      696.61      701.50     61.30 o
   3   3  14      538.45      561.19     55.52 o
   4   3  14      462.63      447.59     44.79 o
   5   3  14      673.76      679.22     87.54 o
   6   3  14      982.18      923.72     57.19 o
   7   3  14      476.76      457.34     60.50 o
   8   3  14      501.94      514.84     40.32 o
   9   3  14      797.32      809.41     53.61 o
  10   3  14      833.74      810.74     60.08 o
   3   4  14     1382.43     1446.59     84.29 o
   4   4  14      824.82      865.25     58.16 o
   5   4  14      973.88      848.75     70.36 o
   6   4  14     1253.99     1155.45     64.09 o
   7   4  14      809.25      874.26     56.32 o
   8   4  14      783.78      738.40     47.29 o
   9   4  14     1034.62     1008.90     54.07 o
  10   4  14      879.97      944.47     66.61 o
   3   5  14     1531.43     1537.91    144.96 o
   4   5  14     2256.44     2202.08     88.38 o
   5   5  14     1627.44     1659.24     98.81 o
   6   5  14     1872.38     1971.92     84.63 o
   7   5  14     1717.75     1819.22    138.65 o
   8   5  14     1417.19     1400.14     64.55 o
   9   5  14     1372.08     1302.44     62.18 o
   5   6  14     1724.05     1527.95     86.18 o
   6   6  14     2365.65     2498.73    141.35 o
   7   6  14     1833.91     1737.15     80.52 o
   8   6  14     1579.55     1518.14     68.73 o
   5  -1  15      970.25     1002.86     83.06 o
   6  -1  15      684.66      655.70     65.51 o
   5   0  15     1982.86     1896.78     94.71 o
   6   0  15     1093.41      943.06     70.07 o
   7   0  15     1520.25     1407.55     79.32 o
   5   1  15     1639.76     1582.54     95.88 o
   6   1  15     3533.81     3595.50     98.28 o
   7   1  15     2318.24     2289.70     79.69 o
   8   1  15      884.18      945.75     76.65 o
   5   2  15     1140.06     1050.74     64.86 o
   6   2  15     1330.96     1277.66     69.39 o
   7   2  15     1429.12     1252.45     68.11 o
   8   2  15     1742.82     1669.87    122.78 o
   6   3  15      510.96      456.10     46.14 o
   7   3  15      919.59     1003.56     66.76 o
 
